# Supplementary material for: HerediVar and HerediClassify: tools for streamlining genetic variant classification in hereditary breast and ovarian cancer
Source: Hum Genomics. 2025 Jul 4;19:76. doi: 10.1186/s40246-025-00787-w (PMC12228362; doi:10.1186/s40246-025-00787-w)
Supplement: Supplementary file 1 — (xlsx 64 KB) [file 40246_2025_787_MOESM1_ESM.xlsx]

## Sheet: Supplemental Table 1
	Supplemental Table 1: All annotation databases used by HerediVar grouped by annotation type with their corresponding date, license and reference. Not applicable fields are marked with a dash.
	tool	imported features	version/date	license	reference
pathogenicity	PhyloP	PhyloP 100 vertebrates (100-way) conservation scores	2013-12-01	MIT	[1]
	CADD	Scaled C-score ranking	v1.6	NC	[2]
	REVEL	REVEL pathogenicity score	v1.3	NC	[3]
	Priors	Prior probability of pathogenicity from the priors HCI website	2022-11-15	CC BY 4.0	[4]
	BayesDEL	Missense variant functional predictions without allele frequency	2023-05-06	CC BY 4.0	[5-7]
splicing	SpliceAI	Delta scores and positions for acceptor gain and loss as well as donor gain and loss	v1.3.1	CC BY NC 4.0	[8]
	Hexplorer	Delta score (mutant - wildtype) for the forward and reverse strand normalized by the total number of nucleotide positions	2022-06-30	NC	[9]
	Hbond score	HBond delta score (max HBond mutant - max HBond wildtype) for the forward and reverse strand	2022-06-30	NC	[9]
	MaxEntScan	MaxEntScan scores for known and de-novo splice sites	2023-09-27	Apache 2.0	[10,11]
classification	ClinVar	Variation ID, submission summary, interpretation and individual submissions	2024-07-16	public	[12]
	BRCA exchange	Variant pathogenicity	54	public	[13]
	TP db	Family classification, DNE LOF class, DNE class and transactivation class	r20	public	[14]
	HerediCaRe	Variant ID, center specific classifications and number of families and cases	-	private	[15]
population	gnomAD	Allele count, allele frequency, number of homozygous individuals, number of hemizygous individuals, number of heterozygous individuals, popmax, popmax allele frequency, popmax allele count	v3.1.2	CC0 1.0	[16]
	gnomAD mito	Allele count restricted to variants with high heteroplasmy level	v3.1	CC0 1.0	[16]
	FLOSSIES	Number of individuals in the African American and European American cohort	2022-03-25	MIT	[17]
protein	PFAM	Protein domains annotated by VEP	v110	CC0 1.0	[18,19]
	taskforce domains	Hand curated list of protein domains by the GC-HBOC.	2022-06-01	-
	cold spots	Hand curated list of regions known to be of low impact to protein function	2024-01-12	-
other	VcfAnnotateConsequence	Consequence annotation with transcript name, HGVS c., HGVS p., consequence, impact, exon number, intron number, gene and length. Along with flags for GENCODE basic, ensembl canonical, MANE select and MANE plus clinical	v110	Apache 2.0	[20]
	Cancerhotspots	Cancertypes, number of samples and allele frequency (allele count / samples in cancerhotspots)	v2	ODbL	[21]
	LitVar2	PubMed articles which mention the variant	-	public	[22]
	dbSNP	The dbSNP rsID	155	public	[23]
	COSMIC	The COSMIC COSV variant identifier	2023-06-06	NC	[24]
References
1	Pollard KS, Hubisz MJ, Rosenbloom KR, Siepel A. Detection of nonneutral substitution rates on mammalian phylogenies. Genome Research. 2010;20(1):110–121.
2	Rentzsch P, Schubach M, Shendure J, Kircher M. CADD-Splice—improving genome-wide variant effect prediction using deep learning-derived splice scores. Genome Medicine. 2021;13(1):31
3	Ioannidis NM, Rothstein JH, Pejaver V, et al. REVEL: An ensemble method for predicting the pathogenicity of rare missense variants. Am. J. Hum. Genet.. 2016;99(4):877–885
4	Vall´ee MP, Di Sera TL, Nix DA, et al. Adding In Silico Assessment of Potential Splice Aberration to the Integrated Evaluation of BRCA Gene Unclassified Variants. Human Mutation. 2016;37(7):627-639. doi: https://doi.org/10.1002/humu.22973
5	Liu X, Jian X, Boerwinkle E. dbNSFP: a lightweight database of human nonsynony- mous SNPs and their functional predictions. Hum Mutat. 2011;32(8):894–899.
6	Liu X, Li C, Mou C, Dong Y, Tu Y. dbNSFP v4: a comprehensive database of transcript-specific functional predictions and annotations for human nonsynonymous and splice-site SNVs. Genome Medicine. 2020;12(1):103.
7	Feng BJ. PERCH: A Unified Framework for Disease Gene Prioritization. Hum Mutat. 2017;38(3):243–251
8	Jaganathan K, Kyriazopoulou Panagiotopoulou S, McRae JF, et al. Predicting Splic- ing from Primary Sequence with Deep Learning. Cell. 2019;176(3):535-548.e24. doi: https://doi.org/10.1016/j.cell.2018.12.015
9	Erkelenz S, Theiss S, Otte M, Widera M, Peter JO, Schaal H. Genomic HEXploring allows landscaping of novel potential splicing regulatory elements. Nucleic Acids Re- search. 2014;42(16):10681-10697. doi: 10.1093/nar/gku736
10	Yeo G, Burge CB. Maximum entropy modeling of short sequence motifs with applica- tions to RNA splicing signals. J Comput Biol. 2004;11(2-3):377–394.
11	Shamsani J, Kazakoff SH, Armean IM, et al. A plugin for the Ensembl Variant Effect Predictor that uses MaxEntScan to predict variant spliceogenicity. Bioinformatics. 2018;35(13):2315-2317. doi: 10.1093/bioinformatics/bty960
12	Landrum MJ, Lee JM, Riley GR, et al. ClinVar: public archive of relation- ships among sequence variation and human phenotype. Nucleic Acids Res. 2013;42(Database issue):D980–5.
13	BRCA exchange. https://brcaexchange.org/; 2022. Accessed: 22 February 2022
14	Andrade dKC, Lee EE, Tookmanian EM, et al. The TP53 Database: transition from the International Agency for Research on Cancer to the US National Cancer Institute. Cell Death & Differentiation. 2022;29(5):1071–1073.
15	Engel , Wieland C, Zachariae K, et al. HerediCaRe: Dokumentations- und IT-L¨osung eines spezialisierten Registers f¨ur erblichen Brust- und Eierstockkrebs. Senologie - Zeitschrift f¨ur Mammadiagnostik und -therapie. 2022;19(04):319–326
16	Chen S, Francioli LC, Goodrich JK, et al. A genomic mutational constraint map us- ing variation in 76,156 human genomes. Nature. 2024;625(7993):92–100
17	FLOSSIES. https://whi.color.com/; 2022. Accessed: 25 March 2022.
18	McLaren W, Gil L, Hunt SE, et al. The Ensembl Variant Effect Predictor. Genome Biology. 2016;17(1):122.
19	Mistry J, Chuguransky S, Williams L, et al. Pfam: The protein families database in 2021. Nucleic Acids Research. 2020;49(D1):D412-D419. doi: 10.1093/nar/gkaa913
20	Sturm M, Chernov A, Sch¨utz L, et al. imgag/ngs-bits: 2024 11. https://github. com/imgag/ngs-bits; 2024
21	Chang MT, Bhattarai TS, Schram AM, et al. Accelerating Discovery of Functional Mutant Alleles in Cancer. Cancer Discov. 2017;8(2):174–183.
22	Allot A, Wei CH, Phan L, et al. Tracking genetic variants in the biomedical literature using LitVar 2.0. Nature Genetics. 2023;55(6):901–903.
23	Sherry ST, Ward MH, Kholodov M, et al. dbSNP: the NCBI database of genetic vari- ation. Nucleic Acids Res. 2001;29(1):308–311.
24	Sondka Z, Dhir NB, Carvalho-Silva D, et al. COSMIC: a curated database of somatic variants and clinical data for cancer. Nucleic Acids Research. 2023;52(D1):D1210- D1217. doi: 10.1093/nar/gkad986

## Sheet: Supplemental Table 2
	Supplemental Table 2: Overview of all variants with a non concordant classification produced by HerediClassify using the gnomAD v.3.1.2 annotation with the ClinGen Evidence Repository for allele frequency based criteria, including BA1, BS1 and PM2.
	chrom	pos	ref	alt	consequences	ac	af	popmax	popmax_af	popmax_ac	PM2_status	PM2_comment	PM2_strength	PM2_strength	BA1_status	BA1_comment	BA1_strength	BS1_status	BS1_comment	BS1_strength	Met Codes
	chr10	87863443	C	A	ENST00000445946|c.-956G>T|None|5_prime_UTR_variant|modifier|1|None|KLLN|True|True|False|True|protein_coding|536&ENST00000688308|c.-17%2B330C>A|None|intron_variant|modifier|None|1|PTEN|True|False|False|False|protein_coding|1203&ENST00000693560|c.-507C>A|None|5_prime_UTR_variant|modifier|1|None|PTEN|True|False|False|False|protein_coding|1721&ENST00000700029|None|None|upstream_gene_variant|modifier|…	176	0.00562	genomes_NFE_AF	0.00818	126	FALSE	Variant occures with 0.00818 in gnomAD subpopulation genomes_NFE_AF.	supporting	supporting	TRUE	Variant occures with 0.00818 in gnomAD subpopulation genomes_NFE_AF.	stand_alone	FALSE	Variant occures with 0.00818 in gnomAD subpopulation genomes_NFE_AF. BS1 does not apply when BA1 applies.	strong	BS1, BS2_Supporting, BP5					chr10	87863443
	chr10	87863494	G	A	ENST00000445946|c.-1007C>T|None|5_prime_UTR_variant|modifier|1|None|KLLN|True|True|False|True|protein_coding|536&ENST00000688308|c.-17%2B381G>A|None|intron_variant|modifier|None|1|PTEN|True|False|False|False|protein_coding|1203&ENST00000693560|c.-456G>A|None|5_prime_UTR_variant|modifier|1|None|PTEN|True|False|False|False|protein_coding|1721&ENST00000700029|None|None|upstream_gene_variant|modifier…	20	0.00064	genomes_AFR_AF	0.00127	11	FALSE	Variant occures with 0.00127 in gnomAD subpopulation genomes_AFR_AF.	supporting	supporting	TRUE	Variant occures with 0.00127 in gnomAD subpopulation genomes_AFR_AF.	stand_alone	FALSE	Variant occures with 0.00127 in gnomAD subpopulation genomes_AFR_AF. BS1 does not apply when BA1 applies.	strong	BS2_Supporting, BS1					chr10	87863494
	chr10	87863494	G	C	ENST00000445946|c.-1007C>G|None|5_prime_UTR_variant|modifier|1|None|KLLN|True|True|False|True|protein_coding|536&ENST00000688308|c.-17%2B381G>C|None|intron_variant|modifier|None|1|PTEN|True|False|False|False|protein_coding|1203&ENST00000693560|c.-456G>C|None|5_prime_UTR_variant|modifier|1|None|PTEN|True|False|False|False|protein_coding|1721&ENST00000700029|None|None|upstream_gene_variant|modifier…	54	0.00173	genomes_NFE_AF	0.00201	31	FALSE	Variant occures with 0.00201 in gnomAD subpopulation genomes_NFE_AF.	supporting	supporting	TRUE	Variant occures with 0.00201 in gnomAD subpopulation genomes_NFE_AF.	stand_alone	FALSE	Variant occures with 0.00201 in gnomAD subpopulation genomes_NFE_AF. BS1 does not apply when BA1 applies.	strong	BS1, BP5					chr10	87863494
	chr10	87863560	T	C	ENST00000445946|None|None|upstream_gene_variant|modifier|None|None|KLLN|True|True|False|True|protein_coding|536&ENST00000688308|c.-17%2B447T>C|None|intron_variant|modifier|None|1|PTEN|True|False|False|False|protein_coding|1203&ENST00000693560|c.-390T>C|None|5_prime_UTR_variant|modifier|1|None|PTEN|True|False|False|False|protein_coding|1721&ENST00000700029|None|None|upstream_gene_variant|modifier|…	4	0.00013	genomes_EAS_AF	0.00128	2	FALSE	Variant occures with 0.00128 in gnomAD subpopulation genomes_EAS_AF.	supporting	supporting	TRUE	Variant occures with 0.00128 in gnomAD subpopulation genomes_EAS_AF.	stand_alone	FALSE	Variant occures with 0.00128 in gnomAD subpopulation genomes_EAS_AF. BS1 does not apply when BA1 applies.	strong	BP2, BP5					chr10	87863560
	chr10	87863671	G	C	ENST00000445946|None|None|upstream_gene_variant|modifier|None|None|KLLN|True|True|False|True|protein_coding|536&ENST00000688308|c.-17%2B558G>C|None|intron_variant|modifier|None|1|PTEN|True|False|False|False|protein_coding|1203&ENST00000693560|c.-279G>C|None|5_prime_UTR_variant|modifier|1|None|PTEN|True|False|False|False|protein_coding|1721&ENST00000700029|c.-799G>C|None|5_prime_UTR_variant|modifi…						TRUE	Variant does not occur in gnomAD, allele frequency in gnomAD is assumed to be 0.	supporting	supporting	FALSE	Variant does not occur in gnomAD, allele frequency in gnomAD is assumed to be 0.	stand_alone	FALSE	Variant does not occur in gnomAD, allele frequency in gnomAD is assumed to be 0.	strong						chr10	87863671
	chr10	87863705	G	A	ENST00000445946|None|None|upstream_gene_variant|modifier|None|None|KLLN|True|True|False|True|protein_coding|536&ENST00000688308|c.-17%2B592G>A|None|intron_variant|modifier|None|1|PTEN|True|False|False|False|protein_coding|1203&ENST00000693560|c.-245G>A|None|5_prime_UTR_variant|modifier|1|None|PTEN|True|False|False|False|protein_coding|1721&ENST00000700029|c.-765G>A|None|5_prime_UTR_variant|modifi…						TRUE	Variant does not occur in gnomAD, allele frequency in gnomAD is assumed to be 0.	supporting	supporting	FALSE	Variant does not occur in gnomAD, allele frequency in gnomAD is assumed to be 0.	stand_alone	FALSE	Variant does not occur in gnomAD, allele frequency in gnomAD is assumed to be 0.	strong						chr10	87863705
	chr10	87863735	G	A	ENST00000445946|None|None|upstream_gene_variant|modifier|None|None|KLLN|True|True|False|True|protein_coding|536&ENST00000688308|c.-17%2B622G>A|None|intron_variant|modifier|None|1|PTEN|True|False|False|False|protein_coding|1203&ENST00000693560|c.-215G>A|None|5_prime_UTR_variant|modifier|1|None|PTEN|True|False|False|False|protein_coding|1721&ENST00000700029|c.-735G>A|None|5_prime_UTR_variant|modifi…						TRUE	Variant does not occur in gnomAD, allele frequency in gnomAD is assumed to be 0.	supporting	supporting	FALSE	Variant does not occur in gnomAD, allele frequency in gnomAD is assumed to be 0.	stand_alone	FALSE	Variant does not occur in gnomAD, allele frequency in gnomAD is assumed to be 0.	strong	BS1					chr10	87863735
	chr10	87864487	A	G	ENST00000445946|None|None|upstream_gene_variant|modifier|None|None|KLLN|True|True|False|True|protein_coding|536&ENST00000688308|c.18A>G|p.Lys6%1Y|synonymous_variant|low|2|None|PTEN|True|False|False|False|protein_coding|1203&ENST00000693560|c.537A>G|p.Lys179%1Y|synonymous_variant|low|2|None|PTEN|True|False|False|False|protein_coding|1721&ENST00000700029|c.18A>G|p.Lys6%1Y|synonymous_variant|low|1|N…						TRUE	Variant does not occur in gnomAD, allele frequency in gnomAD is assumed to be 0.	supporting	supporting	FALSE	Variant does not occur in gnomAD, allele frequency in gnomAD is assumed to be 0.	stand_alone	FALSE	Variant does not occur in gnomAD, allele frequency in gnomAD is assumed to be 0.	strong	BP7, BP4					chr10	87864487
	chr10	87864518	CAA	C	ENST00000445946|None|None|upstream_gene_variant|modifier|None|None|KLLN|True|True|False|True|protein_coding|536&ENST00000688308|c.50_51del|p.Gln17ArgfsTer26|frameshift_variant|high|2|None|PTEN|True|False|False|False|protein_coding|1203&ENST00000693560|c.569_570del|p.Gln190ArgfsTer26|frameshift_variant|high|2|None|PTEN|True|False|False|False|protein_coding|1721&ENST00000700029|c.50_51del|p.Gln17Ar…	1	1e-05	exomes_NFE_AF	1e-05	1	FALSE	Variant occures with 1e-05 in gnomAD subpopulation exomes_NFE_AF.	supporting	supporting	FALSE	Variant occures with 1e-05 in gnomAD subpopulation exomes_NFE_AF.	stand_alone	TRUE	Variant occures with 1e-05 in gnomAD subpopulation exomes_NFE_AF.	supporting	PVS1, PM2, PS4_Supporting					chr10	87864518
	chr10	87864547	C	T	ENST00000445946|None|None|upstream_gene_variant|modifier|None|None|KLLN|True|True|False|True|protein_coding|536&ENST00000688308|c.78C>T|p.Thr26%1Y|splice_region_variant_%26_synonymous_variant|low|2|None|PTEN|True|False|False|False|protein_coding|1203&ENST00000693560|c.597C>T|p.Thr199%1Y|splice_region_variant_%26_synonymous_variant|low|2|None|PTEN|True|False|False|False|protein_coding|1721&ENST000…	1	3e-05	genomes_NFE_AF	6e-05	1	FALSE	Variant occures with 6e-05 in gnomAD subpopulation genomes_NFE_AF.	supporting	supporting	FALSE	Variant occures with 6e-05 in gnomAD subpopulation genomes_NFE_AF.	stand_alone	TRUE	Variant occures with 6e-05 in gnomAD subpopulation genomes_NFE_AF.	strong	BP7, PM2					chr10	87864547
	chr10	87864555	A	G	ENST00000445946|None|None|upstream_gene_variant|modifier|None|None|KLLN|True|True|False|True|protein_coding|536&ENST00000688308|c.79%2B7A>G|None|splice_region_variant_%26_intron_variant|low|None|2|PTEN|True|False|False|False|protein_coding|1203&ENST00000693560|c.598%2B7A>G|None|splice_region_variant_%26_intron_variant|low|None|2|PTEN|True|False|False|False|protein_coding|1721&ENST00000700029|c.79…	3	1e-05	exomes_AMR_AF	3e-05	1	FALSE	Variant occures with 3e-05 in gnomAD subpopulation exomes_AMR_AF.	supporting	supporting	FALSE	Variant occures with 3e-05 in gnomAD subpopulation exomes_AMR_AF.	stand_alone	TRUE	Variant occures with 3e-05 in gnomAD subpopulation exomes_AMR_AF.	supporting	BS3					chr10	87864555
	chr10	87864583	C	T	ENST00000445946|None|None|upstream_gene_variant|modifier|None|None|KLLN|True|True|False|True|protein_coding|536&ENST00000688308|c.79%2B35C>T|None|intron_variant|modifier|None|2|PTEN|True|False|False|False|protein_coding|1203&ENST00000693560|c.598%2B35C>T|None|intron_variant|modifier|None|2|PTEN|True|False|False|False|protein_coding|1721&ENST00000700029|c.79%2B35C>T|None|intron_variant|modifier|No…	524	0.000305932	SAS	0.00343	105	FALSE	Variant occures with 0.00343 in gnomAD subpopulation SAS.	supporting	supporting	TRUE	Variant occures with 0.00343 in gnomAD subpopulation SAS.	stand_alone	FALSE	Variant occures with 0.00343 in gnomAD subpopulation SAS. BS1 does not apply when BA1 applies.	strong	BS1, BS3					chr10	87864583
	chr10	87894059	T	G	ENST00000688308|c.114T>G|p.Pro38%1Y|synonymous_variant|low|3|None|PTEN|True|False|False|False|protein_coding|1203&ENST00000693560|c.633T>G|p.Pro211%1Y|synonymous_variant|low|3|None|PTEN|True|False|False|False|protein_coding|1721&ENST00000700029|c.114T>G|p.Pro38%1Y|synonymous_variant|low|2|None|PTEN|True|False|False|False|protein_coding|1295&ENST00000371953|c.114T>G|p.Pro38%1Y|synonymous_variant|l…	3	1e-05	exomes_AMR_AF	3e-05	1	FALSE	Variant occures with 3e-05 in gnomAD subpopulation exomes_AMR_AF.	supporting	supporting	FALSE	Variant occures with 3e-05 in gnomAD subpopulation exomes_AMR_AF.	stand_alone	TRUE	Variant occures with 3e-05 in gnomAD subpopulation exomes_AMR_AF.	supporting						chr10	87894059
	chr10	87894077	C	T	ENST00000688308|c.132C>T|p.Gly44%1Y|synonymous_variant|low|3|None|PTEN|True|False|False|False|protein_coding|1203&ENST00000693560|c.651C>T|p.Gly217%1Y|synonymous_variant|low|3|None|PTEN|True|False|False|False|protein_coding|1721&ENST00000700029|c.132C>T|p.Gly44%1Y|synonymous_variant|low|2|None|PTEN|True|False|False|False|protein_coding|1295&ENST00000371953|c.132C>T|p.Gly44%1Y|synonymous_variant|l…	475	0.000467145	NFE	0.00255717	330	FALSE	Variant occures with 0.0025571660758788 in gnomAD subpopulation NFE.	supporting	supporting	TRUE	Variant occures with 0.0025571660758788 in gnomAD subpopulation NFE.	stand_alone	FALSE	Variant occures with 0.0025571660758788 in gnomAD subpopulation NFE. BS1 does not apply when BA1 applies.	strong	BP5, BP7, BS1, BS2_Supporting					chr10	87894077
	chr10	87894104	A	G	ENST00000688308|c.159A>G|p.Val53%1Y|synonymous_variant|low|3|None|PTEN|True|False|False|False|protein_coding|1203&ENST00000693560|c.678A>G|p.Val226%1Y|synonymous_variant|low|3|None|PTEN|True|False|False|False|protein_coding|1721&ENST00000700029|c.159A>G|p.Val53%1Y|synonymous_variant|low|2|None|PTEN|True|False|False|False|protein_coding|1295&ENST00000371953|c.159A>G|p.Val53%1Y|synonymous_variant|l…	3	4.2203e-06	AFR	0.000116509	3	FALSE	Variant occures with 0.0001165091695363 in gnomAD subpopulation AFR.	supporting	supporting	FALSE	Variant occures with 0.0001165091695363 in gnomAD subpopulation AFR.	stand_alone	TRUE	Variant occures with 0.0001165091695363 in gnomAD subpopulation AFR.	strong	BP4					chr10	87894104
	chr10	87925488	TTTTG	T	ENST00000688308|c.165-13_165-10del|None|splice_region_variant_%26_intron_variant|low|None|3|PTEN|True|False|False|False|protein_coding|1203&ENST00000693560|c.684-13_684-10del|None|splice_region_variant_%26_intron_variant|low|None|3|PTEN|True|False|False|False|protein_coding|1721&ENST00000700029|c.165-13_165-10del|None|splice_region_variant_%26_intron_variant|low|None|2|PTEN|True|False|False|False…	134	0.000227885	AFR	0.00496759	124	FALSE	Variant occures with 0.004967587891407 in gnomAD subpopulation AFR.	supporting	supporting	TRUE	Variant occures with 0.004967587891407 in gnomAD subpopulation AFR.	stand_alone	FALSE	Variant occures with 0.004967587891407 in gnomAD subpopulation AFR. BS1 does not apply when BA1 applies.	strong	BS1, BP4					chr10	87925488
	chr10	87925560	A	T	ENST00000688308|c.209%2B3A>T|None|splice_region_variant_%26_intron_variant|low|None|4|PTEN|True|False|False|False|protein_coding|1203&ENST00000693560|c.728%2B3A>T|None|splice_region_variant_%26_intron_variant|low|None|4|PTEN|True|False|False|False|protein_coding|1721&ENST00000700029|c.209%2B3A>T|None|splice_region_variant_%26_intron_variant|low|None|3|PTEN|True|False|False|False|protein_coding|12…						TRUE	Variant does not occur in gnomAD, allele frequency in gnomAD is assumed to be 0.	supporting	supporting	FALSE	Variant does not occur in gnomAD, allele frequency in gnomAD is assumed to be 0.	stand_alone	FALSE	Variant does not occur in gnomAD, allele frequency in gnomAD is assumed to be 0.	strong	PP3					chr10	87925560
	chr10	87932974	G	T	ENST00000688308|c.254-39G>T|None|intron_variant|modifier|None|5|PTEN|True|False|False|False|protein_coding|1203&ENST00000693560|c.773-39G>T|None|intron_variant|modifier|None|5|PTEN|True|False|False|False|protein_coding|1721&ENST00000700029|c.254-39G>T|None|intron_variant|modifier|None|4|PTEN|True|False|False|False|protein_coding|1295&ENST00000371953|c.254-39G>T|None|intron_variant|modifier|None|4…	122	6.6435e-05	EAS	0.00652933	130	FALSE	Variant occures with 0.0065293344692793 in gnomAD subpopulation EAS.	supporting	supporting	TRUE	Variant occures with 0.0065293344692793 in gnomAD subpopulation EAS.	stand_alone	FALSE	Variant occures with 0.0065293344692793 in gnomAD subpopulation EAS. BS1 does not apply when BA1 applies.	strong	BP7, BS1, BP4					chr10	87932974
	chr10	87933119	A	C	ENST00000688308|c.360A>C|p.Ala120%1Y|synonymous_variant|low|6|None|PTEN|True|False|False|False|protein_coding|1203&ENST00000693560|c.879A>C|p.Ala293%1Y|synonymous_variant|low|6|None|PTEN|True|False|False|False|protein_coding|1721&ENST00000700029|c.360A>C|p.Ala120%1Y|synonymous_variant|low|5|None|PTEN|True|False|False|False|protein_coding|1295&ENST00000371953|c.360A>C|p.Ala120%1Y|synonymous_varian…	1	1e-05	exomes_NFE_AF	1e-05	1	FALSE	Variant occures with 1e-05 in gnomAD subpopulation exomes_NFE_AF.	supporting	supporting	FALSE	Variant occures with 1e-05 in gnomAD subpopulation exomes_NFE_AF.	stand_alone	TRUE	Variant occures with 1e-05 in gnomAD subpopulation exomes_NFE_AF.	supporting	BP4, BP7					chr10	87933119
	chr10	87952202	C	T	ENST00000688308|c.577C>T|p.Leu193%1Y|synonymous_variant|low|7|None|PTEN|True|False|False|False|protein_coding|1203&ENST00000693560|c.1096C>T|p.Leu366%1Y|synonymous_variant|low|7|None|PTEN|True|False|False|False|protein_coding|1721&ENST00000700029|c.577C>T|p.Leu193%1Y|synonymous_variant|low|6|None|PTEN|True|False|False|False|protein_coding|1295&ENST00000371953|c.577C>T|p.Leu193%1Y|synonymous_varia…	1	1e-05	exomes_AMR_AF	3e-05	1	FALSE	Variant occures with 3e-05 in gnomAD subpopulation exomes_AMR_AF.	supporting	supporting	FALSE	Variant occures with 3e-05 in gnomAD subpopulation exomes_AMR_AF.	stand_alone	TRUE	Variant occures with 3e-05 in gnomAD subpopulation exomes_AMR_AF.	supporting	BP4, BP7, PM2					chr10	87952202
	chr10	87952264	G	A	ENST00000688308|c.634%2B5G>A|None|splice_region_variant_%26_intron_variant|low|None|7|PTEN|True|False|False|False|protein_coding|1203&ENST00000693560|c.1153%2B5G>A|None|splice_region_variant_%26_intron_variant|low|None|7|PTEN|True|False|False|False|protein_coding|1721&ENST00000700029|c.634%2B5G>A|None|splice_region_variant_%26_intron_variant|low|None|6|PTEN|True|False|False|False|protein_coding|1…	1	1e-05	exomes_AMR_AF	3e-05	1	FALSE	Variant occures with 3e-05 in gnomAD subpopulation exomes_AMR_AF.	supporting	supporting	FALSE	Variant occures with 3e-05 in gnomAD subpopulation exomes_AMR_AF.	stand_alone	TRUE	Variant occures with 3e-05 in gnomAD subpopulation exomes_AMR_AF.	supporting	PS3, PM2_Supporting, PM6_Strong					chr10	87952264
	chr10	87957916	G	A	ENST00000688308|c.698G>A|p.Arg233Gln|missense_variant|moderate|8|None|PTEN|True|False|False|False|protein_coding|1203&ENST00000693560|c.1217G>A|p.Arg406Gln|missense_variant|moderate|8|None|PTEN|True|False|False|False|protein_coding|1721&ENST00000700029|c.698G>A|p.Arg233Gln|missense_variant|moderate|7|None|PTEN|True|False|False|False|protein_coding|1295&ENST00000371953|c.698G>A|p.Arg233Gln|missens…	1	1e-05	exomes_NFE_AF	1e-05	1	FALSE	Variant occures with 1e-05 in gnomAD subpopulation exomes_NFE_AF.	supporting	supporting	FALSE	Variant occures with 1e-05 in gnomAD subpopulation exomes_NFE_AF.	stand_alone	TRUE	Variant occures with 1e-05 in gnomAD subpopulation exomes_NFE_AF.	supporting	BS3_Supporting, PM2_Supporting, PP2					chr10	87957916
	chr10	87958042	G	A	ENST00000688308|c.801%2B23G>A|None|intron_variant|modifier|None|8|PTEN|True|False|False|False|protein_coding|1203&ENST00000693560|c.1320%2B23G>A|None|intron_variant|modifier|None|8|PTEN|True|False|False|False|protein_coding|1721&ENST00000700029|c.801%2B23G>A|None|intron_variant|modifier|None|7|PTEN|True|False|False|False|protein_coding|1295&ENST00000371953|c.801%2B23G>A|None|intron_variant|modifi…	96	9.5295e-05	AFR	0.00228848	57	FALSE	Variant occures with 0.0022884768158885 in gnomAD subpopulation AFR.	supporting	supporting	TRUE	Variant occures with 0.0022884768158885 in gnomAD subpopulation AFR.	stand_alone	FALSE	Variant occures with 0.0022884768158885 in gnomAD subpopulation AFR. BS1 does not apply when BA1 applies.	strong	BP4, BS1					chr10	87958042
	chr10	87960892	A	T	ENST00000688308|c.802-2A>T|p.?|splice_acceptor_variant_%26_intron_variant|high|None|8|PTEN|True|False|False|False|protein_coding|1203&ENST00000693560|c.1321-2A>T|p.?|splice_acceptor_variant_%26_intron_variant|high|None|8|PTEN|True|False|False|False|protein_coding|1721&ENST00000700029|c.895-2A>T|p.?|splice_acceptor_variant_%26_intron_variant|high|None|8|PTEN|True|False|False|False|protein_coding|1…	10	9.99701e-06	EAS	0.000184364	4	FALSE	Variant occures with 0.0001843640372857 in gnomAD subpopulation EAS.	supporting	supporting	FALSE	Variant occures with 0.0001843640372857 in gnomAD subpopulation EAS.	stand_alone	TRUE	Variant occures with 0.0001843640372857 in gnomAD subpopulation EAS.	strong	PM2, PVS1, PS4_Supporting					chr10	87960892
	chr10	87960930	A	G	ENST00000688308|c.838A>G|p.Ile280Val|missense_variant|moderate|9|None|PTEN|True|False|False|False|protein_coding|1203&ENST00000693560|c.1357A>G|p.Ile453Val|missense_variant|moderate|9|None|PTEN|True|False|False|False|protein_coding|1721&ENST00000700029|c.931A>G|p.Ile311Val|missense_variant|moderate|9|None|PTEN|True|False|False|False|protein_coding|1295&ENST00000371953|c.838A>G|p.Ile280Val|missens…	1	1e-05	exomes_NFE_AF	1e-05	1	FALSE	Variant occures with 1e-05 in gnomAD subpopulation exomes_NFE_AF.	supporting	supporting	FALSE	Variant occures with 1e-05 in gnomAD subpopulation exomes_NFE_AF.	stand_alone	TRUE	Variant occures with 1e-05 in gnomAD subpopulation exomes_NFE_AF.	supporting	BS3, PM2, PP2					chr10	87960930
	chr10	87965283	C	G	ENST00000688308|c.1027-4C>G|None|splice_region_variant_%26_intron_variant|low|None|9|PTEN|True|False|False|False|protein_coding|1203&ENST00000693560|c.1546-4C>G|None|splice_region_variant_%26_intron_variant|low|None|9|PTEN|True|False|False|False|protein_coding|1721&ENST00000700029|c.1120-4C>G|None|splice_region_variant_%26_intron_variant|low|None|9|PTEN|True|False|False|False|protein_coding|1295&…						TRUE	Variant does not occur in gnomAD, allele frequency in gnomAD is assumed to be 0.	supporting	supporting	FALSE	Variant does not occur in gnomAD, allele frequency in gnomAD is assumed to be 0.	stand_alone	FALSE	Variant does not occur in gnomAD, allele frequency in gnomAD is assumed to be 0.	strong	BP4					chr10	87965283
	chr10	87965321	C	T	ENST00000688308|c.1061C>T|p.Pro354Leu|missense_variant|moderate|10|None|PTEN|True|False|False|False|protein_coding|1203&ENST00000693560|c.1580C>T|p.Pro527Leu|missense_variant|moderate|10|None|PTEN|True|False|False|False|protein_coding|1721&ENST00000700029|c.1154C>T|p.Pro385Leu|missense_variant|moderate|10|None|PTEN|True|False|False|False|protein_coding|1295&ENST00000371953|c.1061C>T|p.Pro354Leu|m…	2	1e-05	exomes_NFE_AF	2e-05	2	FALSE	Variant occures with 2e-05 in gnomAD subpopulation exomes_NFE_AF.	supporting	supporting	FALSE	Variant occures with 2e-05 in gnomAD subpopulation exomes_NFE_AF.	stand_alone	TRUE	Variant occures with 2e-05 in gnomAD subpopulation exomes_NFE_AF.	supporting	PP2, PM2_Supporting, BP4, BS3_Supporting					chr10	87965321
	chr10	87965353	G	A	ENST00000688308|c.1093G>A|p.Val365Ile|missense_variant|moderate|10|None|PTEN|True|False|False|False|protein_coding|1203&ENST00000693560|c.1612G>A|p.Val538Ile|missense_variant|moderate|10|None|PTEN|True|False|False|False|protein_coding|1721&ENST00000700029|c.1186G>A|p.Val396Ile|missense_variant|moderate|10|None|PTEN|True|False|False|False|protein_coding|1295&ENST00000371953|c.1093G>A|p.Val365Ile|m…	2	1e-05	exomes_NFE_AF	2e-05	2	FALSE	Variant occures with 2e-05 in gnomAD subpopulation exomes_NFE_AF.	supporting	supporting	FALSE	Variant occures with 2e-05 in gnomAD subpopulation exomes_NFE_AF.	stand_alone	TRUE	Variant occures with 2e-05 in gnomAD subpopulation exomes_NFE_AF.	supporting	PP2, PM2_Supporting, BP4					chr10	87965353
	chr10	87965364	T	C	ENST00000688308|c.1104T>C|p.Asp368%1Y|synonymous_variant|low|10|None|PTEN|True|False|False|False|protein_coding|1203&ENST00000693560|c.1623T>C|p.Asp541%1Y|synonymous_variant|low|10|None|PTEN|True|False|False|False|protein_coding|1721&ENST00000700029|c.1197T>C|p.Asp399%1Y|synonymous_variant|low|10|None|PTEN|True|False|False|False|protein_coding|1295&ENST00000371953|c.1104T>C|p.Asp368%1Y|synonymous…	161	0.000209237	AFR	0.00586583	146	FALSE	Variant occures with 0.0058658252582686 in gnomAD subpopulation AFR.	supporting	supporting	TRUE	Variant occures with 0.0058658252582686 in gnomAD subpopulation AFR.	stand_alone	FALSE	Variant occures with 0.0058658252582686 in gnomAD subpopulation AFR. BS1 does not apply when BA1 applies.	strong	BP4, BS1, BP7					chr10	87965364
	chr10	87965431	C	T	ENST00000688308|c.1171C>T|p.Pro391Ser|missense_variant|moderate|10|None|PTEN|True|False|False|False|protein_coding|1203&ENST00000693560|c.1690C>T|p.Pro564Ser|missense_variant|moderate|10|None|PTEN|True|False|False|False|protein_coding|1721&ENST00000700029|c.1264C>T|p.Pro422Ser|missense_variant|moderate|10|None|PTEN|True|False|False|False|protein_coding|1295&ENST00000371953|c.1171C>T|p.Pro391Ser|m…	2	1e-05	exomes_NFE_AF	1e-05	1	FALSE	Variant occures with 1e-05 in gnomAD subpopulation exomes_NFE_AF.	supporting	supporting	FALSE	Variant occures with 1e-05 in gnomAD subpopulation exomes_NFE_AF.	stand_alone	TRUE	Variant occures with 1e-05 in gnomAD subpopulation exomes_NFE_AF.	supporting	BS3, PM2, PP2					chr10	87965431
	chr10	87965473	AT	A	ENST00000688308|c.*10del|None|3_prime_UTR_variant|modifier|10|None|PTEN|True|False|False|False|protein_coding|1203&ENST00000693560|c.*10del|None|3_prime_UTR_variant|modifier|10|None|PTEN|True|False|False|False|protein_coding|1721&ENST00000700029|c.*10del|None|3_prime_UTR_variant|modifier|10|None|PTEN|True|False|False|False|protein_coding|1295&ENST00000371953|c.*10del|None|3_prime_UTR_variant|modi…	5	2e-05	exomes_NFE_AF	4e-05	5	FALSE	Variant occures with 4e-05 in gnomAD subpopulation exomes_NFE_AF.	supporting	supporting	FALSE	Variant occures with 4e-05 in gnomAD subpopulation exomes_NFE_AF.	stand_alone	TRUE	Variant occures with 4e-05 in gnomAD subpopulation exomes_NFE_AF.	supporting						chr10	87965473
	chr11	108229330	G	A	ENST00000683488|n.4998G>A|None|non_coding_transcript_exon_variant|modifier|2|None|ATM|False|False|False|False|retained_intron|5018&ENST00000683174|n.481%2B7G>A|None|splice_region_variant_%26_intron_variant_%26_non_coding_transcript_variant|low|None|4|ATM|False|False|False|False|retained_intron|13067&ENST00000675843|c.331%2B7G>A|None|splice_region_variant_%26_intron_variant|low|None|4|ATM|True|Tru…	1	3e-05	genomes_NFE_AF	7e-05	1	FALSE	Variant occures with 7e-05 in gnomAD subpopulation genomes_NFE_AF.	supporting	supporting	FALSE	Variant occures with 7e-05 in gnomAD subpopulation genomes_NFE_AF.	stand_alone	FALSE	Variant occures with 7e-05 in gnomAD subpopulation genomes_NFE_AF.	strong	PM2_Supporting, BP4					chr11	108229330
	chr11	108327665	T	TA	ENST00000683174|n.8481dup|None|non_coding_transcript_exon_variant|modifier|48|None|ATM|False|False|False|False|retained_intron|13067&ENST00000675843|c.6997dup|p.Thr2333AsnfsTer40|frameshift_variant|high|48|None|ATM|True|True|False|True|protein_coding|9109&ENST00000527805|c.*2061dup|None|3_prime_UTR_variant_%26_NMD_transcript_variant|modifier|46|None|ATM|False|False|False|False|nonsense_mediated_d…	3	4.2203e-06	NFE	2.47787e-05	3	FALSE	Variant occures with 2.477872544618671e-05 in gnomAD subpopulation NFE.	supporting	supporting	FALSE	Variant occures with 2.477872544618671e-05 in gnomAD subpopulation NFE.	stand_alone	FALSE	Variant occures with 2.477872544618671e-05 in gnomAD subpopulation NFE.	strong	PM5_Supporting, PVS1, PM2_Supporting, PM3_Strong					chr11	108327665
	chr13	32319060	AT	A	ENST00000533490|None|None|upstream_gene_variant|modifier|None|None|ZAR1L|True|True|False|True|protein_coding|962&ENST00000544455|c.68-7del|None|splice_region_variant_%26_intron_variant|low|None|2|BRCA2|True|False|False|False|protein_coding|10231&ENST00000530893|c.-302-7del|None|splice_region_variant_%26_intron_variant|low|None|2|BRCA2|True|False|False|False|protein_coding|9864&ENST00000666593|c.6…	198	9.31124e-05	SAS	0.00202	62	FALSE	PM2 does not apply to insertions, deletions or delins.	supporting	supporting	TRUE	Variant occures with 0.00202 in gnomAD subpopulation SAS.	stand_alone	FALSE	Variant occures with 0.00202 in gnomAD subpopulation SAS. BS1 does not apply when BA1 applies.	strong	BP7_Strong, BP4, BS1_Supporting, BS3, BP5					chr13	32319060
	chr13	32329440	C	G	ENST00000544455|c.632-3C>G|None|splice_region_variant_%26_intron_variant|low|None|7|BRCA2|True|False|False|False|protein_coding|10231&ENST00000530893|c.263-3C>G|None|splice_region_variant_%26_intron_variant|low|None|7|BRCA2|True|False|False|False|protein_coding|9864&ENST00000666593|c.632-3C>G|None|splice_region_variant_%26_intron_variant_%26_NMD_transcript_variant|low|None|7|BRCA2|False|False|Fal…	1	1e-05	exomes_AFR_AF	7e-05	1	FALSE	Variant occures with 7e-05 in gnomAD subpopulation exomes_AFR_AF.	supporting	supporting	FALSE	Variant occures with 7e-05 in gnomAD subpopulation exomes_AFR_AF.	stand_alone	TRUE	Variant occures with 7e-05 in gnomAD subpopulation exomes_AFR_AF.	supporting	PVS1_Moderate, PP4_Moderate, PM3					chr13	32329440
	chr13	32339983	AAAC	A	ENST00000544455|c.5632_5634del|p.Asn1878del|inframe_deletion|moderate|11|None|BRCA2|True|False|False|False|protein_coding|10231&ENST00000530893|c.5263_5265del|p.Asn1755del|inframe_deletion|moderate|11|None|BRCA2|True|False|False|False|protein_coding|9864&ENST00000666593|c.5632_5634del|p.Asn1878del|inframe_deletion_%26_NMD_transcript_variant|moderate|11|None|BRCA2|False|False|False|False|nonsense_…	2	1e-05	exomes_EAS_AF	5e-05	1	FALSE	PM2 does not apply to insertions, deletions or delins.	supporting	supporting	FALSE	Variant occures with 5e-05 in gnomAD subpopulation exomes_EAS_AF.	stand_alone	TRUE	Variant occures with 5e-05 in gnomAD subpopulation exomes_EAS_AF.	supporting	BP1_Strong					chr13	32339983
	chr13	32340300	GT	G	ENST00000544455|c.5946del|p.Ser1982ArgfsTer22|frameshift_variant|high|11|None|BRCA2|True|False|False|False|protein_coding|10231&ENST00000530893|c.5577del|p.Ser1859ArgfsTer22|frameshift_variant|high|11|None|BRCA2|True|False|False|False|protein_coding|9864&ENST00000666593|c.5946del|p.Ser1982ArgfsTer22|frameshift_variant_%26_NMD_transcript_variant|high|11|None|BRCA2|False|False|False|False|nonsense_…	78	4.35468e-05	NFE	0.000110752	14	FALSE	PM2 does not apply to insertions, deletions or delins.	supporting	supporting	FALSE	Variant occures with 0.0001107521322539 in gnomAD subpopulation NFE.	stand_alone	TRUE	Variant occures with 0.0001107521322539 in gnomAD subpopulation NFE.	strong	PM3_Strong, PM5_Strong, PVS1					chr13	32340300
	chr13	32363225	A	G	ENST00000544455|c.8023A>G|p.Ile2675Val|missense_variant|moderate|18|None|BRCA2|True|False|False|False|protein_coding|10231&ENST00000530893|c.7654A>G|p.Ile2552Val|missense_variant|moderate|18|None|BRCA2|True|False|False|False|protein_coding|9864&ENST00000666593|c.8023A>G|p.Ile2675Val|missense_variant_%26_NMD_transcript_variant|moderate|18|None|BRCA2|False|False|False|False|nonsense_mediated_decay|…	1	1e-05	exomes_EAS_AF	5e-05	1	FALSE	Variant occures with 5e-05 in gnomAD subpopulation exomes_EAS_AF.	supporting	supporting	FALSE	Variant occures with 5e-05 in gnomAD subpopulation exomes_EAS_AF.	stand_alone	TRUE	Variant occures with 5e-05 in gnomAD subpopulation exomes_EAS_AF.	supporting	PP4_Strong, PVS1					chr13	32363225
	chr13	32380123	C	T	ENST00000544455|c.9234C>T|p.Val3078%1Y|synonymous_variant|low|24|None|BRCA2|True|False|False|False|protein_coding|10231&ENST00000530893|c.8865C>T|p.Val2955%1Y|synonymous_variant|low|24|None|BRCA2|True|False|False|False|protein_coding|9864&ENST00000666593|c.9234C>T|p.Val3078%1Y|synonymous_variant_%26_NMD_transcript_variant|low|24|None|BRCA2|False|False|False|False|nonsense_mediated_decay|9270&ENST…	5	5.10925e-06	NFE	3.3584e-05	4	FALSE	Variant occures with 3.3584044084640034e-05 in gnomAD subpopulation NFE.	supporting	supporting	FALSE	Variant occures with 3.3584044084640034e-05 in gnomAD subpopulation NFE.	stand_alone	TRUE	Variant occures with 3.3584044084640034e-05 in gnomAD subpopulation NFE.	supporting	BP7_Strong, BP4, BP5					chr13	32380123
	chr16	23621362	C	T	ENST00000566069|c.3113G>A|p.Trp1038Ter|stop_gained_%26_splice_region_variant|high|10|None|PALB2|True|False|False|False|protein_coding|3204&ENST00000565038|c.*594G>A|None|splice_region_variant_%26_3_prime_UTR_variant_%26_NMD_transcript_variant|low|8|None|PALB2|False|False|False|False|nonsense_mediated_decay|212&ENST00000261584|c.3113G>A|p.Trp1038Ter|stop_gained_%26_splice_region_variant|high|10|No…	17	1.19964e-05	AFR	0.000116509	3	FALSE	Variant occures with 0.0001165091695363 in gnomAD subpopulation AFR.	supporting	supporting	FALSE	Variant occures with 0.0001165091695363 in gnomAD subpopulation AFR.	stand_alone	TRUE	Variant occures with 0.0001165091695363 in gnomAD subpopulation AFR.	strong	PS4, PM5_Supporting, PVS1					chr16	23621362
	chr16	23637952	G	T	ENST00000566069|c.109C>A|p.Arg37Ser|missense_variant_%26_splice_region_variant|moderate|3|None|PALB2|True|False|False|False|protein_coding|3204&ENST00000565038|c.109C>A|p.Arg37Ser|missense_variant_%26_splice_region_variant_%26_NMD_transcript_variant|moderate|3|None|PALB2|False|False|False|False|nonsense_mediated_decay|212&ENST00000261584|c.109C>A|p.Arg37Ser|missense_variant_%26_splice_region_vari…	4	2e-05	exomes_AFR_AF	0.00012	2	FALSE	Variant occures with 0.00012 in gnomAD subpopulation exomes_AFR_AF.	supporting	supporting	FALSE	Variant occures with 0.00012 in gnomAD subpopulation exomes_AFR_AF.	stand_alone	TRUE	Variant occures with 0.00012 in gnomAD subpopulation exomes_AFR_AF.	strong	BP1					chr16	23637952
	chr16	68737371	C	T	ENST00000261769|c.-45C>T|None|5_prime_UTR_variant|modifier|1|None|CDH1|True|True|False|True|protein_coding|2633&ENST00000566612|c.-45C>T|None|5_prime_UTR_variant_%26_NMD_transcript_variant|modifier|1|None|CDH1|False|False|False|False|nonsense_mediated_decay|1603&ENST00000422392|c.-45C>T|None|5_prime_UTR_variant|modifier|1|None|CDH1|True|False|False|False|protein_coding|2451&ENST00000566510|c.-45C…						TRUE	Variant does not occur in gnomAD, allele frequency in gnomAD is assumed to be 0.	supporting	supporting	FALSE	Variant does not occur in gnomAD, allele frequency in gnomAD is assumed to be 0.	stand_alone	FALSE	Variant does not occur in gnomAD, allele frequency in gnomAD is assumed to be 0.	strong						chr16	68737371
	chr16	68737444	C	CGCTGCT	ENST00000261769|c.41_46dup|p.Leu14_Leu15dup|inframe_insertion_%26_splice_region_variant|moderate|1|None|CDH1|True|True|False|True|protein_coding|2633&ENST00000566612|c.41_46dup|p.Leu14_Leu15dup|inframe_insertion_%26_splice_region_variant_%26_NMD_transcript_variant|moderate|1|None|CDH1|False|False|False|False|nonsense_mediated_decay|1603&ENST00000422392|c.41_46dup|p.Leu14_Leu15dup|inframe_insertio…	1	1e-05	exomes_SAS_AF	5e-05	2	FALSE	Variant occures with 5e-05 in gnomAD subpopulation exomes_SAS_AF.	supporting	supporting	FALSE	Variant occures with 5e-05 in gnomAD subpopulation exomes_SAS_AF.	stand_alone	FALSE	Variant occures with 5e-05 in gnomAD subpopulation exomes_SAS_AF.	strong	BS2, PM2_Supporting					chr16	68737444
	chr16	68738294	C	A	ENST00000261769|c.49-3C>A|None|splice_region_variant_%26_intron_variant|low|None|1|CDH1|True|True|False|True|protein_coding|2633&ENST00000566612|c.49-3C>A|None|splice_region_variant_%26_intron_variant_%26_NMD_transcript_variant|low|None|1|CDH1|False|False|False|False|nonsense_mediated_decay|1603&ENST00000422392|c.49-3C>A|None|splice_region_variant_%26_intron_variant|low|None|1|CDH1|True|False|Fal…						TRUE	Variant does not occur in gnomAD, allele frequency in gnomAD is assumed to be 0.	supporting	supporting	FALSE	Variant does not occur in gnomAD, allele frequency in gnomAD is assumed to be 0.	stand_alone	FALSE	Variant does not occur in gnomAD, allele frequency in gnomAD is assumed to be 0.	strong	BS2_Supporting					chr16	68738294
	chr16	68738327	C	T	ENST00000261769|c.79C>T|p.Pro27Ser|missense_variant|moderate|2|None|CDH1|True|True|False|True|protein_coding|2633&ENST00000566612|c.79C>T|p.Pro27Ser|missense_variant_%26_NMD_transcript_variant|moderate|2|None|CDH1|False|False|False|False|nonsense_mediated_decay|1603&ENST00000422392|c.79C>T|p.Pro27Ser|missense_variant|moderate|2|None|CDH1|True|False|False|False|protein_coding|2451&ENST00000566510|…	1	1e-05	exomes_NFE_AF	2e-05	2	FALSE	Variant occures with 2e-05 in gnomAD subpopulation exomes_NFE_AF.	supporting	supporting	FALSE	Variant occures with 2e-05 in gnomAD subpopulation exomes_NFE_AF.	stand_alone	FALSE	Variant occures with 2e-05 in gnomAD subpopulation exomes_NFE_AF.	strong	PM2_Supporting					chr16	68738327
	chr16	68738361	C	T	ENST00000261769|c.113C>T|p.Thr38Met|missense_variant|moderate|2|None|CDH1|True|True|False|True|protein_coding|2633&ENST00000566612|c.113C>T|p.Thr38Met|missense_variant_%26_NMD_transcript_variant|moderate|2|None|CDH1|False|False|False|False|nonsense_mediated_decay|1603&ENST00000422392|c.113C>T|p.Thr38Met|missense_variant|moderate|2|None|CDH1|True|False|False|False|protein_coding|2451&ENST000005665…	1	1e-05	exomes_EAS_AF	9e-05	2	FALSE	Variant occures with 9e-05 in gnomAD subpopulation exomes_EAS_AF.	supporting	supporting	FALSE	Variant occures with 9e-05 in gnomAD subpopulation exomes_EAS_AF.	stand_alone	FALSE	Variant occures with 9e-05 in gnomAD subpopulation exomes_EAS_AF.	strong	BS2, PM2_Supporting					chr16	68738361
	chr16	68738373	C	T	ENST00000261769|c.125C>T|p.Pro42Leu|missense_variant|moderate|2|None|CDH1|True|True|False|True|protein_coding|2633&ENST00000566612|c.125C>T|p.Pro42Leu|missense_variant_%26_NMD_transcript_variant|moderate|2|None|CDH1|False|False|False|False|nonsense_mediated_decay|1603&ENST00000422392|c.125C>T|p.Pro42Leu|missense_variant|moderate|2|None|CDH1|True|False|False|False|protein_coding|2451&ENST000005665…						TRUE	Variant does not occur in gnomAD, allele frequency in gnomAD is assumed to be 0.	supporting	supporting	FALSE	Variant does not occur in gnomAD, allele frequency in gnomAD is assumed to be 0.	stand_alone	FALSE	Variant does not occur in gnomAD, allele frequency in gnomAD is assumed to be 0.	strong	BS2					chr16	68738373
	chr16	68738398	C	A	ENST00000261769|c.150C>A|p.Arg50%1Y|synonymous_variant|low|2|None|CDH1|True|True|False|True|protein_coding|2633&ENST00000566612|c.150C>A|p.Arg50%1Y|synonymous_variant_%26_NMD_transcript_variant|low|2|None|CDH1|False|False|False|False|nonsense_mediated_decay|1603&ENST00000422392|c.150C>A|p.Arg50%1Y|synonymous_variant|low|2|None|CDH1|True|False|False|False|protein_coding|2451&ENST00000566510|c.150C…	1	1e-05	exomes_NFE_AF	2e-05	2	FALSE	Variant occures with 2e-05 in gnomAD subpopulation exomes_NFE_AF.	supporting	supporting	FALSE	Variant occures with 2e-05 in gnomAD subpopulation exomes_NFE_AF.	stand_alone	FALSE	Variant occures with 2e-05 in gnomAD subpopulation exomes_NFE_AF.	strong	BS2, PM2_Supporting, BP4, BP7					chr16	68738398
	chr16	68801694	G	A	ENST00000261769|c.188G>A|p.Arg63Gln|missense_variant|moderate|3|None|CDH1|True|True|False|True|protein_coding|2633&ENST00000566612|c.188G>A|p.Arg63Gln|missense_variant_%26_NMD_transcript_variant|moderate|3|None|CDH1|False|False|False|False|nonsense_mediated_decay|1603&ENST00000422392|c.188G>A|p.Arg63Gln|missense_variant|moderate|3|None|CDH1|True|False|False|False|protein_coding|2451&ENST000005665…	17	7e-05	exomes_SAS_AF	0.00023	7	FALSE	Variant occures with 0.00023 in gnomAD subpopulation exomes_SAS_AF.	supporting	supporting	FALSE	Variant occures with 0.00023 in gnomAD subpopulation exomes_SAS_AF.	stand_alone	FALSE	Variant occures with 0.00023 in gnomAD subpopulation exomes_SAS_AF.	strong	BS2, BS1					chr16	68801694
	chr16	68801731	C	G	ENST00000261769|c.225C>G|p.Phe75Leu|missense_variant|moderate|3|None|CDH1|True|True|False|True|protein_coding|2633&ENST00000566612|c.225C>G|p.Phe75Leu|missense_variant_%26_NMD_transcript_variant|moderate|3|None|CDH1|False|False|False|False|nonsense_mediated_decay|1603&ENST00000422392|c.225C>G|p.Phe75Leu|missense_variant|moderate|3|None|CDH1|True|False|False|False|protein_coding|2451&ENST000005665…	1	1e-05	exomes_EAS_AF	5e-05	1	FALSE	Variant occures with 5e-05 in gnomAD subpopulation exomes_EAS_AF.	supporting	supporting	FALSE	Variant occures with 5e-05 in gnomAD subpopulation exomes_EAS_AF.	stand_alone	FALSE	Variant occures with 5e-05 in gnomAD subpopulation exomes_EAS_AF.	strong	PM2_Supporting					chr16	68801731
	chr16	68801869	C	A	ENST00000261769|c.363C>A|p.His121Gln|missense_variant|moderate|3|None|CDH1|True|True|False|True|protein_coding|2633&ENST00000566612|c.363C>A|p.His121Gln|missense_variant_%26_NMD_transcript_variant|moderate|3|None|CDH1|False|False|False|False|nonsense_mediated_decay|1603&ENST00000422392|c.363C>A|p.His121Gln|missense_variant|moderate|3|None|CDH1|True|False|False|False|protein_coding|2451&ENST000005…	2	1e-05	exomes_NFE_AF	2e-05	2	FALSE	Variant occures with 2e-05 in gnomAD subpopulation exomes_NFE_AF.	supporting	supporting	FALSE	Variant occures with 2e-05 in gnomAD subpopulation exomes_NFE_AF.	stand_alone	FALSE	Variant occures with 2e-05 in gnomAD subpopulation exomes_NFE_AF.	strong	PM2_Supporting					chr16	68801869
	chr16	68808444	A	G	ENST00000261769|c.408A>G|p.Gln136%1Y|synonymous_variant|low|4|None|CDH1|True|True|False|True|protein_coding|2633&ENST00000566612|c.408A>G|p.Gln136%1Y|synonymous_variant_%26_NMD_transcript_variant|low|4|None|CDH1|False|False|False|False|nonsense_mediated_decay|1603&ENST00000422392|c.408A>G|p.Gln136%1Y|synonymous_variant|low|4|None|CDH1|True|False|False|False|protein_coding|2451&ENST00000566510|c.4…	1	1e-05	exomes_NFE_AF	1e-05	1	TRUE	Variant occures with 1e-05 in gnomAD subpopulation exomes_NFE_AF.	supporting	supporting	FALSE	Variant occures with 1e-05 in gnomAD subpopulation exomes_NFE_AF.	stand_alone	FALSE	Variant occures with 1e-05 in gnomAD subpopulation exomes_NFE_AF.	strong	BS2, BP4, BP7					chr16	68808444
	chr16	68808558	C	A	ENST00000261769|c.522C>A|p.Asn174Lys|missense_variant|moderate|4|None|CDH1|True|True|False|True|protein_coding|2633&ENST00000566612|c.522C>A|p.Asn174Lys|missense_variant_%26_NMD_transcript_variant|moderate|4|None|CDH1|False|False|False|False|nonsense_mediated_decay|1603&ENST00000422392|c.522C>A|p.Asn174Lys|missense_variant|moderate|4|None|CDH1|True|False|False|False|protein_coding|2451&ENST000005…	2	1e-05	exomes_NFE_AF	2e-05	2	FALSE	Variant occures with 2e-05 in gnomAD subpopulation exomes_NFE_AF.	supporting	supporting	FALSE	Variant occures with 2e-05 in gnomAD subpopulation exomes_NFE_AF.	stand_alone	FALSE	Variant occures with 2e-05 in gnomAD subpopulation exomes_NFE_AF.	strong	BS2_Supporting, PM2_Supporting					chr16	68808558
	chr16	68808692	G	C	ENST00000261769|c.532-1G>C|p.?|splice_acceptor_variant_%26_intron_variant|high|None|4|CDH1|True|True|False|True|protein_coding|2633&ENST00000566612|c.532-1G>C|p.?|splice_acceptor_variant_%26_intron_variant_%26_NMD_transcript_variant|high|None|4|CDH1|False|False|False|False|nonsense_mediated_decay|1603&ENST00000422392|c.532-1G>C|p.?|splice_acceptor_variant_%26_intron_variant|high|None|4|CDH1|True|…	1	1e-05	exomes_AFR_AF	6e-05	1	FALSE	Variant occures with 6e-05 in gnomAD subpopulation exomes_AFR_AF.	supporting	supporting	FALSE	Variant occures with 6e-05 in gnomAD subpopulation exomes_AFR_AF.	stand_alone	FALSE	Variant occures with 6e-05 in gnomAD subpopulation exomes_AFR_AF.	strong	PM5_Supporting, PM2_Supporting, PS4_Moderate, PVS1_Strong					chr16	68808692
	chr16	68808707	A	C	ENST00000261769|c.546A>C|p.Lys182Asn|missense_variant|moderate|5|None|CDH1|True|True|False|True|protein_coding|2633&ENST00000566612|c.546A>C|p.Lys182Asn|missense_variant_%26_NMD_transcript_variant|moderate|5|None|CDH1|False|False|False|False|nonsense_mediated_decay|1603&ENST00000422392|c.546A>C|p.Lys182Asn|missense_variant|moderate|5|None|CDH1|True|False|False|False|protein_coding|2451&ENST000005…	20	8e-05	exomes_EAS_AF	0.00082	15	FALSE	Variant occures with 0.00082 in gnomAD subpopulation exomes_EAS_AF.	supporting	supporting	FALSE	Variant occures with 0.00082 in gnomAD subpopulation exomes_EAS_AF.	stand_alone	FALSE	Variant occures with 0.00082 in gnomAD subpopulation exomes_EAS_AF.	strong	BS1, BS2					chr16	68808707
	chr16	68810317	T	G	ENST00000261769|c.808T>G|p.Ser270Ala|missense_variant|moderate|6|None|CDH1|True|True|False|True|protein_coding|2633&ENST00000566612|c.808T>G|p.Ser270Ala|missense_variant_%26_NMD_transcript_variant|moderate|6|None|CDH1|False|False|False|False|nonsense_mediated_decay|1603&ENST00000422392|c.808T>G|p.Ser270Ala|missense_variant|moderate|6|None|CDH1|True|False|False|False|protein_coding|2451&ENST000005…	125	0.000171252	NFE	0.000455176	59	FALSE	Variant occures with 0.0004551756110397 in gnomAD subpopulation NFE.	supporting	supporting	FALSE	Variant occures with 0.0004551756110397 in gnomAD subpopulation NFE.	stand_alone	FALSE	Variant occures with 0.0004551756110397 in gnomAD subpopulation NFE.	strong	BA1, BS2					chr16	68810317
	chr16	68810329	G	A	ENST00000261769|c.820G>A|p.Gly274Ser|missense_variant|moderate|6|None|CDH1|True|True|False|True|protein_coding|2633&ENST00000566612|c.820G>A|p.Gly274Ser|missense_variant_%26_NMD_transcript_variant|moderate|6|None|CDH1|False|False|False|False|nonsense_mediated_decay|1603&ENST00000422392|c.820G>A|p.Gly274Ser|missense_variant|moderate|6|None|CDH1|True|False|False|False|protein_coding|2451&ENST000005…	23	1.13319e-05	SAS	0.00072	22	FALSE	Variant occures with 0.00072 in gnomAD subpopulation SAS.	supporting	supporting	FALSE	Variant occures with 0.00072 in gnomAD subpopulation SAS.	stand_alone	FALSE	Variant occures with 0.00072 in gnomAD subpopulation SAS.	strong	BP2_Strong, BS2, BS1					chr16	68810329
	chr16	68815610	C	T	ENST00000261769|c.1416C>T|p.Thr472%1Y|synonymous_variant|low|10|None|CDH1|True|True|False|True|protein_coding|2633&ENST00000566612|c.1416C>T|p.Thr472%1Y|synonymous_variant_%26_NMD_transcript_variant|low|10|None|CDH1|False|False|False|False|nonsense_mediated_decay|1603&ENST00000422392|c.1233C>T|p.Thr411%1Y|synonymous_variant|low|9|None|CDH1|True|False|False|False|protein_coding|2451&ENST0000056651…						TRUE	Variant does not occur in gnomAD, allele frequency in gnomAD is assumed to be 0.	supporting	supporting	FALSE	Variant does not occur in gnomAD, allele frequency in gnomAD is assumed to be 0.	stand_alone	FALSE	Variant does not occur in gnomAD, allele frequency in gnomAD is assumed to be 0.	strong	BP7, BP4, BS2					chr16	68815610
	chr16	68815680	TCCGAGGA	T	ENST00000261769|c.1488_1494del|p.Glu497LeufsTer23|frameshift_variant|high|10|None|CDH1|True|True|False|True|protein_coding|2633&ENST00000566612|c.1488_1494del|p.Glu497LeufsTer23|frameshift_variant_%26_NMD_transcript_variant|high|10|None|CDH1|False|False|False|False|nonsense_mediated_decay|1603&ENST00000422392|c.1305_1311del|p.Glu436LeufsTer23|frameshift_variant|high|9|None|CDH1|True|False|False|F…	2	1e-05	exomes_NFE_AF	2e-05	2	FALSE	Variant occures with 2e-05 in gnomAD subpopulation exomes_NFE_AF.	supporting	supporting	FALSE	Variant occures with 2e-05 in gnomAD subpopulation exomes_NFE_AF.	stand_alone	FALSE	Variant occures with 2e-05 in gnomAD subpopulation exomes_NFE_AF.	strong	PM5_Supporting, PVS1, PS4_Supporting, PM2_Supporting					chr16	68815680
	chr16	68819282	A	G	ENST00000261769|c.1568A>G|p.Tyr523Cys|missense_variant_%26_splice_region_variant|moderate|11|None|CDH1|True|True|False|True|protein_coding|2633&ENST00000566612|c.1566-2719A>G|None|intron_variant_%26_NMD_transcript_variant|modifier|None|10|CDH1|False|False|False|False|nonsense_mediated_decay|1603&ENST00000422392|c.1385A>G|p.Tyr462Cys|missense_variant_%26_splice_region_variant|moderate|10|None|CDH1…	9	5.99821e-06	AMR	0.000116081	4	FALSE	Variant occures with 0.0001160812641083 in gnomAD subpopulation AMR.	supporting	supporting	FALSE	Variant occures with 0.0001160812641083 in gnomAD subpopulation AMR.	stand_alone	FALSE	Variant occures with 0.0001160812641083 in gnomAD subpopulation AMR.	strong	BP2_Strong, BS2, BS1					chr16	68819282
	chr16	68823538	TG	CA	ENST00000261769|c.2076_2077delinsCA|p.Gly693Ser|missense_variant|moderate|13|None|CDH1|True|True|False|True|protein_coding|2633&ENST00000566612|c.*316_*317delinsCA|None|3_prime_UTR_variant_%26_NMD_transcript_variant|modifier|12|None|CDH1|False|False|False|False|nonsense_mediated_decay|1603&ENST00000422392|c.1893_1894delinsCA|p.Gly632Ser|missense_variant|moderate|12|None|CDH1|True|False|False|Fals…						TRUE	Variant does not occur in gnomAD, allele frequency in gnomAD is assumed to be 0.	supporting	supporting	FALSE	Variant does not occur in gnomAD, allele frequency in gnomAD is assumed to be 0.	stand_alone	FALSE	Variant does not occur in gnomAD, allele frequency in gnomAD is assumed to be 0.	strong	BS2					chr16	68823538
	chr16	68823566	G	A	ENST00000261769|c.2104G>A|p.Glu702Lys|missense_variant|moderate|13|None|CDH1|True|True|False|True|protein_coding|2633&ENST00000566612|c.*344G>A|None|3_prime_UTR_variant_%26_NMD_transcript_variant|modifier|12|None|CDH1|False|False|False|False|nonsense_mediated_decay|1603&ENST00000422392|c.1921G>A|p.Glu641Lys|missense_variant|moderate|12|None|CDH1|True|False|False|False|protein_coding|2451&ENST0000…	59	7.50765e-05	AFR	0.00160567	40	FALSE	Variant occures with 0.0016056698966925 in gnomAD subpopulation AFR.	supporting	supporting	FALSE	Variant occures with 0.0016056698966925 in gnomAD subpopulation AFR.	stand_alone	TRUE	Variant occures with 0.0016056698966925 in gnomAD subpopulation AFR.	strong	BA1					chr16	68823566
	chr16	68823593	C	G	ENST00000261769|c.2131C>G|p.Leu711Val|missense_variant|moderate|13|None|CDH1|True|True|False|True|protein_coding|2633&ENST00000566612|c.*371C>G|None|3_prime_UTR_variant_%26_NMD_transcript_variant|modifier|12|None|CDH1|False|False|False|False|nonsense_mediated_decay|1603&ENST00000422392|c.1948C>G|p.Leu650Val|missense_variant|moderate|12|None|CDH1|True|False|False|False|protein_coding|2451&ENST0000…	2	4.2203e-06	NFE	1.59734e-05	2	FALSE	Variant occures with 1.5973406807733388e-05 in gnomAD subpopulation NFE.	supporting	supporting	FALSE	Variant occures with 1.5973406807733388e-05 in gnomAD subpopulation NFE.	stand_alone	FALSE	Variant occures with 1.5973406807733388e-05 in gnomAD subpopulation NFE.	strong	BS2, PM2_Supporting					chr16	68823593
	chr16	68828254	C	T	ENST00000261769|c.2245C>T|p.Arg749Trp|missense_variant|moderate|14|None|CDH1|True|True|False|True|protein_coding|2633&ENST00000566612|c.*485C>T|None|3_prime_UTR_variant_%26_NMD_transcript_variant|modifier|13|None|CDH1|False|False|False|False|nonsense_mediated_decay|1603&ENST00000422392|c.2062C>T|p.Arg688Trp|missense_variant|moderate|13|None|CDH1|True|False|False|False|protein_coding|2451&ENST0000…	1	1e-05	exomes_AFR_AF	6e-05	1	FALSE	Variant occures with 6e-05 in gnomAD subpopulation exomes_AFR_AF.	supporting	supporting	FALSE	Variant occures with 6e-05 in gnomAD subpopulation exomes_AFR_AF.	stand_alone	FALSE	Variant occures with 6e-05 in gnomAD subpopulation exomes_AFR_AF.	strong	PM2_Supporting					chr16	68828254
	chr16	68829771	G	A	ENST00000261769|c.2413G>A|p.Asp805Asn|missense_variant|moderate|15|None|CDH1|True|True|False|True|protein_coding|2633&ENST00000566612|c.*653G>A|None|3_prime_UTR_variant_%26_NMD_transcript_variant|modifier|14|None|CDH1|False|False|False|False|nonsense_mediated_decay|1603&ENST00000422392|c.2230G>A|p.Asp744Asn|missense_variant|moderate|14|None|CDH1|True|False|False|False|protein_coding|2451&ENST0000…	65	3.9102e-05	AMR	0.000390429	14	FALSE	Variant occures with 0.0003904288939051 in gnomAD subpopulation AMR.	supporting	supporting	FALSE	Variant occures with 0.0003904288939051 in gnomAD subpopulation AMR.	stand_alone	FALSE	Variant occures with 0.0003904288939051 in gnomAD subpopulation AMR.	strong	BA1					chr16	68829771
	chr16	68833488	G	A	ENST00000261769|c.2638G>A|p.Glu880Lys|missense_variant|moderate|16|None|CDH1|True|True|False|True|protein_coding|2633&ENST00000566612|c.*878G>A|None|3_prime_UTR_variant_%26_NMD_transcript_variant|modifier|15|None|CDH1|False|False|False|False|nonsense_mediated_decay|1603&ENST00000422392|c.2455G>A|p.Glu819Lys|missense_variant|moderate|15|None|CDH1|True|False|False|False|protein_coding|2451&ENST0000…	22	9e-05	exomes_EAS_AF	0.00087	16	FALSE	Variant occures with 0.00087 in gnomAD subpopulation exomes_EAS_AF.	supporting	supporting	FALSE	Variant occures with 0.00087 in gnomAD subpopulation exomes_EAS_AF.	stand_alone	FALSE	Variant occures with 0.00087 in gnomAD subpopulation exomes_EAS_AF.	strong	BS1, BS2					chr16	68833488
	chr16	68835190	G	T	ENST00000261769|c.*1691G>T|None|3_prime_UTR_variant|modifier|16|None|CDH1|True|True|False|True|protein_coding|2633&ENST00000566612|None|None|downstream_gene_variant_%26_NMD_transcript_variant|modifier|None|None|CDH1|False|False|False|False|nonsense_mediated_decay|1603&ENST00000422392|None|None|downstream_gene_variant|modifier|None|None|CDH1|True|False|False|False|protein_coding|2451&ENST000005665…	3	0.0001	genomes_AFR_AF	0	0	TRUE	Variant occures with 0.0 in gnomAD subpopulation genomes_AFR_AF.	supporting	supporting	FALSE	Variant occures with 0.0 in gnomAD subpopulation genomes_AFR_AF.	stand_alone	FALSE	Variant occures with 0.0 in gnomAD subpopulation genomes_AFR_AF.	strong	BA1					chr16	68835190
	chr17	7670616	G	A	ENST00000413465|c.782%2B3565C>T|None|intron_variant|modifier|None|6|TP53|True|False|False|False|protein_coding|851&ENST00000635293|c.976C>T|p.His326Tyr|missense_variant_%26_NMD_transcript_variant|moderate|10|None|TP53|False|False|False|False|nonsense_mediated_decay|1225&ENST00000359597|c.993%2B2919C>T|None|intron_variant|modifier|None|8|TP53|True|False|False|False|protein_coding|1023&ENST00000504…						TRUE	Variant does not occur in gnomAD, allele frequency in gnomAD is assumed to be 0.	supporting	supporting	FALSE	Variant does not occur in gnomAD, allele frequency in gnomAD is assumed to be 0.	stand_alone	FALSE	Variant does not occur in gnomAD, allele frequency in gnomAD is assumed to be 0.	strong	BP4, BS3					chr17	7670616
	chr17	7670709	C	G	ENST00000413465|c.782%2B3472G>C|None|intron_variant|modifier|None|6|TP53|True|False|False|False|protein_coding|851&ENST00000635293|c.883G>C|p.Gly295Arg|missense_variant_%26_NMD_transcript_variant|moderate|10|None|TP53|False|False|False|False|nonsense_mediated_decay|1225&ENST00000359597|c.993%2B2826G>C|None|intron_variant|modifier|None|8|TP53|True|False|False|False|protein_coding|1023&ENST00000504…	1	1e-05	exomes_NFE_AF	1e-05	1	FALSE	Variant occures with 1e-05 in gnomAD subpopulation exomes_NFE_AF.	supporting	supporting	FALSE	Variant occures with 1e-05 and a total of 1 times in gnomAD subpopulation exomes_NFE_AF.	stand_alone	FALSE	Variant occures with 1e-05 and a total of 1 times in gnomAD subpopulation exomes_NFE_AF.	strong	BS2, PM2_Supporting, PS4, BS3, PP1_Moderate					chr17	7670709
	chr17	7673751	C	T	ENST00000413465|c.782%2B430G>A|None|intron_variant|modifier|None|6|TP53|True|False|False|False|protein_coding|851&ENST00000635293|c.752G>A|p.Arg251His|missense_variant_%26_NMD_transcript_variant|moderate|8|None|TP53|False|False|False|False|nonsense_mediated_decay|1225&ENST00000359597|c.869G>A|p.Arg290His|missense_variant|moderate|7|None|TP53|True|False|False|False|protein_coding|1023&ENST00000504…	43	2.86591e-05	NFE	0.000215973	28	FALSE	Variant occures with 0.0002159734068077 in gnomAD subpopulation NFE.	supporting	supporting	FALSE	Variant occures with 0.0002159734068077 and a total of 28 times in gnomAD subpopulation NFE.	stand_alone	FALSE	Variant occures with 0.0002159734068077 and a total of 28 times in gnomAD subpopulation NFE.	strong	BP4, BS3, BS1, BS2_Supporting					chr17	7673751
	chr17	7673769	G	A	ENST00000413465|c.782%2B412C>T|None|intron_variant|modifier|None|6|TP53|True|False|False|False|protein_coding|851&ENST00000635293|c.734C>T|p.Thr245Ile|missense_variant_%26_NMD_transcript_variant|moderate|8|None|TP53|False|False|False|False|nonsense_mediated_decay|1225&ENST00000359597|c.851C>T|p.Thr284Ile|missense_variant|moderate|7|None|TP53|True|False|False|False|protein_coding|1023&ENST00000504…						TRUE	Variant does not occur in gnomAD, allele frequency in gnomAD is assumed to be 0.	supporting	supporting	FALSE	Variant does not occur in gnomAD, allele frequency in gnomAD is assumed to be 0.	stand_alone	FALSE	Variant does not occur in gnomAD, allele frequency in gnomAD is assumed to be 0.	strong	BS3, BS2_Supporting					chr17	7673769
	chr17	7676148	G	A	ENST00000413465|c.221C>T|p.Ala74Val|missense_variant|moderate|3|None|TP53|True|False|False|False|protein_coding|851&ENST00000635293|c.104C>T|p.Ala35Val|missense_variant_%26_NMD_transcript_variant|moderate|4|None|TP53|False|False|False|False|nonsense_mediated_decay|1225&ENST00000359597|c.221C>T|p.Ala74Val|missense_variant|moderate|3|None|TP53|True|False|False|False|protein_coding|1023&ENST00000504…	3	4.2203e-06	AFR	0	0	TRUE	Variant occures with 0.0 in gnomAD subpopulation AFR.	supporting	supporting	FALSE	Variant occures with 0.0 and a total of 0 times in gnomAD subpopulation AFR.	stand_alone	FALSE	Variant occures with 0.0 and a total of 0 times in gnomAD subpopulation AFR.	strong	BP4, BS3, BS2_Supporting					chr17	7676148
	chr17	43092449	G	A	ENST00000497488|c.2194C>T|p.Arg732Cys|missense_variant|moderate|2|None|BRCA1|True|False|False|False|protein_coding|4690&ENST00000489037|c.3004C>T|p.Arg1002Cys|missense_variant|moderate|9|None|BRCA1|True|False|False|False|protein_coding|5493&ENST00000478531|c.785-1417C>T|None|intron_variant|modifier|None|10|BRCA1|True|False|False|False|protein_coding|2258&ENST00000357654|c.3082C>T|p.Arg1028Cys|mis…	6	5.10925e-06	SAS	7e-05	2	FALSE	Variant occures with 7e-05 in gnomAD subpopulation SAS.	supporting	supporting	FALSE	Variant occures with 7e-05 in gnomAD subpopulation SAS.	stand_alone	TRUE	Variant occures with 7e-05 in gnomAD subpopulation SAS.	supporting	BP5_Strong, BS3, BS2_Supporting, BP1_Strong					chr17	43092449
	chr17	43106453	T	C	ENST00000497488|c.-218-11593A>G|None|intron_variant|modifier|None|1|BRCA1|True|False|False|False|protein_coding|4690&ENST00000489037|c.135-1497A>G|None|intron_variant|modifier|None|3|BRCA1|True|False|False|False|protein_coding|5493&ENST00000478531|c.212%2B3A>G|None|splice_region_variant_%26_intron_variant|low|None|4|BRCA1|True|False|False|False|protein_coding|2258&ENST00000357654|c.212%2B3A>G|Non…	1	3e-05	genomes_NFE_AF	6e-05	1	FALSE	Variant occures with 6e-05 in gnomAD subpopulation genomes_NFE_AF.	supporting	supporting	FALSE	Variant occures with 6e-05 in gnomAD subpopulation genomes_NFE_AF.	stand_alone	TRUE	Variant occures with 6e-05 in gnomAD subpopulation genomes_NFE_AF.	supporting	PVS1, PS3, PP4_Strong					chr17	43106453
	chr17	43115789	TA	T	ENST00000497488|c.-219%2B9481del|None|intron_variant|modifier|None|1|BRCA1|True|False|False|False|protein_coding|4690&ENST00000489037|c.81-11del|None|splice_region_variant_%26_intron_variant|low|None|2|BRCA1|True|False|False|False|protein_coding|5493&ENST00000478531|c.81-11del|None|splice_region_variant_%26_intron_variant|low|None|2|BRCA1|True|False|False|False|protein_coding|2258&ENST00000357654…	11	1.02185e-05	AFR	7.74542e-05	2	FALSE	PM2 does not apply to insertions, deletions or delins.	supporting	supporting	FALSE	Variant occures with 7.745415231841115e-05 in gnomAD subpopulation AFR.	stand_alone	TRUE	Variant occures with 7.745415231841115e-05 in gnomAD subpopulation AFR.	supporting	BP7_Strong, BP4, BP5_Strong					chr17	43115789
	chr17	43124027	ACT	A	ENST00000497488|c.-219%2B1242_-219%2B1243del|None|intron_variant|modifier|None|1|BRCA1|True|False|False|False|protein_coding|4690&ENST00000489037|c.68_69del|p.Glu23ValfsTer17|frameshift_variant|high|2|None|BRCA1|True|False|False|False|protein_coding|5493&ENST00000478531|c.68_69del|p.Glu23ValfsTer17|frameshift_variant|high|2|None|BRCA1|True|False|False|False|protein_coding|2258&ENST00000357654|c.6…	58	2.37772e-05	SAS	0.00013	4	FALSE	PM2 does not apply to insertions, deletions or delins.	supporting	supporting	FALSE	Variant occures with 0.00013 in gnomAD subpopulation SAS.	stand_alone	TRUE	Variant occures with 0.00013 in gnomAD subpopulation SAS.	strong	PVS1, PS3, PM5_Strong					chr17	43124027
	chr10	87863443	C	A	ENST00000445946|c.-956G>T|None|5_prime_UTR_variant|modifier|1|None|KLLN|True|True|False|True|protein_coding|536&ENST00000688308|c.-17%2B330C>A|None|intron_variant|modifier|None|1|PTEN|True|False|False|False|protein_coding|1203&ENST00000693560|c.-507C>A|None|5_prime_UTR_variant|modifier|1|None|PTEN|True|False|False|False|protein_coding|1721&ENST00000700029|None|None|upstream_gene_variant|modifier|…	176	0.00562	genomes_NFE_AF	0.00818	126	FALSE	Variant occures with 0.00818 in gnomAD subpopulation genomes_NFE_AF.	supporting	supporting	TRUE	Variant occures with 0.00818 in gnomAD subpopulation genomes_NFE_AF.	stand_alone	FALSE	Variant occures with 0.00818 in gnomAD subpopulation genomes_NFE_AF. BS1 does not apply when BA1 applies.	strong	BS1, BS2_Supporting, BP5					chr10	87863443
	chr10	87863494	G	A	ENST00000445946|c.-1007C>T|None|5_prime_UTR_variant|modifier|1|None|KLLN|True|True|False|True|protein_coding|536&ENST00000688308|c.-17%2B381G>A|None|intron_variant|modifier|None|1|PTEN|True|False|False|False|protein_coding|1203&ENST00000693560|c.-456G>A|None|5_prime_UTR_variant|modifier|1|None|PTEN|True|False|False|False|protein_coding|1721&ENST00000700029|None|None|upstream_gene_variant|modifier…	20	0.00064	genomes_AFR_AF	0.00127	11	FALSE	Variant occures with 0.00127 in gnomAD subpopulation genomes_AFR_AF.	supporting	supporting	TRUE	Variant occures with 0.00127 in gnomAD subpopulation genomes_AFR_AF.	stand_alone	FALSE	Variant occures with 0.00127 in gnomAD subpopulation genomes_AFR_AF. BS1 does not apply when BA1 applies.	strong	BS2_Supporting, BS1					chr10	87863494
	chr10	87863494	G	C	ENST00000445946|c.-1007C>G|None|5_prime_UTR_variant|modifier|1|None|KLLN|True|True|False|True|protein_coding|536&ENST00000688308|c.-17%2B381G>C|None|intron_variant|modifier|None|1|PTEN|True|False|False|False|protein_coding|1203&ENST00000693560|c.-456G>C|None|5_prime_UTR_variant|modifier|1|None|PTEN|True|False|False|False|protein_coding|1721&ENST00000700029|None|None|upstream_gene_variant|modifier…	54	0.00173	genomes_NFE_AF	0.00201	31	FALSE	Variant occures with 0.00201 in gnomAD subpopulation genomes_NFE_AF.	supporting	supporting	TRUE	Variant occures with 0.00201 in gnomAD subpopulation genomes_NFE_AF.	stand_alone	FALSE	Variant occures with 0.00201 in gnomAD subpopulation genomes_NFE_AF. BS1 does not apply when BA1 applies.	strong	BS1, BP5					chr10	87863494
	chr10	87863560	T	C	ENST00000445946|None|None|upstream_gene_variant|modifier|None|None|KLLN|True|True|False|True|protein_coding|536&ENST00000688308|c.-17%2B447T>C|None|intron_variant|modifier|None|1|PTEN|True|False|False|False|protein_coding|1203&ENST00000693560|c.-390T>C|None|5_prime_UTR_variant|modifier|1|None|PTEN|True|False|False|False|protein_coding|1721&ENST00000700029|None|None|upstream_gene_variant|modifier|…	4	0.00013	genomes_EAS_AF	0.00128	2	FALSE	Variant occures with 0.00128 in gnomAD subpopulation genomes_EAS_AF.	supporting	supporting	TRUE	Variant occures with 0.00128 in gnomAD subpopulation genomes_EAS_AF.	stand_alone	FALSE	Variant occures with 0.00128 in gnomAD subpopulation genomes_EAS_AF. BS1 does not apply when BA1 applies.	strong	BP2, BP5					chr10	87863560
	chr10	87863671	G	C	ENST00000445946|None|None|upstream_gene_variant|modifier|None|None|KLLN|True|True|False|True|protein_coding|536&ENST00000688308|c.-17%2B558G>C|None|intron_variant|modifier|None|1|PTEN|True|False|False|False|protein_coding|1203&ENST00000693560|c.-279G>C|None|5_prime_UTR_variant|modifier|1|None|PTEN|True|False|False|False|protein_coding|1721&ENST00000700029|c.-799G>C|None|5_prime_UTR_variant|modifi…						TRUE	Variant does not occur in gnomAD, allele frequency in gnomAD is assumed to be 0.	supporting	supporting	FALSE	Variant does not occur in gnomAD, allele frequency in gnomAD is assumed to be 0.	stand_alone	FALSE	Variant does not occur in gnomAD, allele frequency in gnomAD is assumed to be 0.	strong						chr10	87863671
	chr10	87863705	G	A	ENST00000445946|None|None|upstream_gene_variant|modifier|None|None|KLLN|True|True|False|True|protein_coding|536&ENST00000688308|c.-17%2B592G>A|None|intron_variant|modifier|None|1|PTEN|True|False|False|False|protein_coding|1203&ENST00000693560|c.-245G>A|None|5_prime_UTR_variant|modifier|1|None|PTEN|True|False|False|False|protein_coding|1721&ENST00000700029|c.-765G>A|None|5_prime_UTR_variant|modifi…						TRUE	Variant does not occur in gnomAD, allele frequency in gnomAD is assumed to be 0.	supporting	supporting	FALSE	Variant does not occur in gnomAD, allele frequency in gnomAD is assumed to be 0.	stand_alone	FALSE	Variant does not occur in gnomAD, allele frequency in gnomAD is assumed to be 0.	strong						chr10	87863705
	chr10	87863735	G	A	ENST00000445946|None|None|upstream_gene_variant|modifier|None|None|KLLN|True|True|False|True|protein_coding|536&ENST00000688308|c.-17%2B622G>A|None|intron_variant|modifier|None|1|PTEN|True|False|False|False|protein_coding|1203&ENST00000693560|c.-215G>A|None|5_prime_UTR_variant|modifier|1|None|PTEN|True|False|False|False|protein_coding|1721&ENST00000700029|c.-735G>A|None|5_prime_UTR_variant|modifi…						TRUE	Variant does not occur in gnomAD, allele frequency in gnomAD is assumed to be 0.	supporting	supporting	FALSE	Variant does not occur in gnomAD, allele frequency in gnomAD is assumed to be 0.	stand_alone	FALSE	Variant does not occur in gnomAD, allele frequency in gnomAD is assumed to be 0.	strong	BS1					chr10	87863735
	chr10	87864487	A	G	ENST00000445946|None|None|upstream_gene_variant|modifier|None|None|KLLN|True|True|False|True|protein_coding|536&ENST00000688308|c.18A>G|p.Lys6%1Y|synonymous_variant|low|2|None|PTEN|True|False|False|False|protein_coding|1203&ENST00000693560|c.537A>G|p.Lys179%1Y|synonymous_variant|low|2|None|PTEN|True|False|False|False|protein_coding|1721&ENST00000700029|c.18A>G|p.Lys6%1Y|synonymous_variant|low|1|N…						TRUE	Variant does not occur in gnomAD, allele frequency in gnomAD is assumed to be 0.	supporting	supporting	FALSE	Variant does not occur in gnomAD, allele frequency in gnomAD is assumed to be 0.	stand_alone	FALSE	Variant does not occur in gnomAD, allele frequency in gnomAD is assumed to be 0.	strong	BP7, BP4					chr10	87864487
	chr10	87864518	CAA	C	ENST00000445946|None|None|upstream_gene_variant|modifier|None|None|KLLN|True|True|False|True|protein_coding|536&ENST00000688308|c.50_51del|p.Gln17ArgfsTer26|frameshift_variant|high|2|None|PTEN|True|False|False|False|protein_coding|1203&ENST00000693560|c.569_570del|p.Gln190ArgfsTer26|frameshift_variant|high|2|None|PTEN|True|False|False|False|protein_coding|1721&ENST00000700029|c.50_51del|p.Gln17Ar…	1	1e-05	exomes_NFE_AF	1e-05	1	FALSE	Variant occures with 1e-05 in gnomAD subpopulation exomes_NFE_AF.	supporting	supporting	FALSE	Variant occures with 1e-05 in gnomAD subpopulation exomes_NFE_AF.	stand_alone	TRUE	Variant occures with 1e-05 in gnomAD subpopulation exomes_NFE_AF.	supporting	PVS1, PM2, PS4_Supporting					chr10	87864518
	chr10	87864547	C	T	ENST00000445946|None|None|upstream_gene_variant|modifier|None|None|KLLN|True|True|False|True|protein_coding|536&ENST00000688308|c.78C>T|p.Thr26%1Y|splice_region_variant_%26_synonymous_variant|low|2|None|PTEN|True|False|False|False|protein_coding|1203&ENST00000693560|c.597C>T|p.Thr199%1Y|splice_region_variant_%26_synonymous_variant|low|2|None|PTEN|True|False|False|False|protein_coding|1721&ENST000…	1	3e-05	genomes_NFE_AF	6e-05	1	FALSE	Variant occures with 6e-05 in gnomAD subpopulation genomes_NFE_AF.	supporting	supporting	FALSE	Variant occures with 6e-05 in gnomAD subpopulation genomes_NFE_AF.	stand_alone	TRUE	Variant occures with 6e-05 in gnomAD subpopulation genomes_NFE_AF.	strong	BP7, PM2					chr10	87864547
	chr10	87864555	A	G	ENST00000445946|None|None|upstream_gene_variant|modifier|None|None|KLLN|True|True|False|True|protein_coding|536&ENST00000688308|c.79%2B7A>G|None|splice_region_variant_%26_intron_variant|low|None|2|PTEN|True|False|False|False|protein_coding|1203&ENST00000693560|c.598%2B7A>G|None|splice_region_variant_%26_intron_variant|low|None|2|PTEN|True|False|False|False|protein_coding|1721&ENST00000700029|c.79…	3	1e-05	exomes_AMR_AF	3e-05	1	FALSE	Variant occures with 3e-05 in gnomAD subpopulation exomes_AMR_AF.	supporting	supporting	FALSE	Variant occures with 3e-05 in gnomAD subpopulation exomes_AMR_AF.	stand_alone	TRUE	Variant occures with 3e-05 in gnomAD subpopulation exomes_AMR_AF.	supporting	BS3					chr10	87864555
	chr10	87864583	C	T	ENST00000445946|None|None|upstream_gene_variant|modifier|None|None|KLLN|True|True|False|True|protein_coding|536&ENST00000688308|c.79%2B35C>T|None|intron_variant|modifier|None|2|PTEN|True|False|False|False|protein_coding|1203&ENST00000693560|c.598%2B35C>T|None|intron_variant|modifier|None|2|PTEN|True|False|False|False|protein_coding|1721&ENST00000700029|c.79%2B35C>T|None|intron_variant|modifier|No…	524	0.000305932	SAS	0.00343	105	FALSE	Variant occures with 0.00343 in gnomAD subpopulation SAS.	supporting	supporting	TRUE	Variant occures with 0.00343 in gnomAD subpopulation SAS.	stand_alone	FALSE	Variant occures with 0.00343 in gnomAD subpopulation SAS. BS1 does not apply when BA1 applies.	strong	BS1, BS3					chr10	87864583
	chr10	87894059	T	G	ENST00000688308|c.114T>G|p.Pro38%1Y|synonymous_variant|low|3|None|PTEN|True|False|False|False|protein_coding|1203&ENST00000693560|c.633T>G|p.Pro211%1Y|synonymous_variant|low|3|None|PTEN|True|False|False|False|protein_coding|1721&ENST00000700029|c.114T>G|p.Pro38%1Y|synonymous_variant|low|2|None|PTEN|True|False|False|False|protein_coding|1295&ENST00000371953|c.114T>G|p.Pro38%1Y|synonymous_variant|l…	3	1e-05	exomes_AMR_AF	3e-05	1	FALSE	Variant occures with 3e-05 in gnomAD subpopulation exomes_AMR_AF.	supporting	supporting	FALSE	Variant occures with 3e-05 in gnomAD subpopulation exomes_AMR_AF.	stand_alone	TRUE	Variant occures with 3e-05 in gnomAD subpopulation exomes_AMR_AF.	supporting						chr10	87894059
	chr10	87894077	C	T	ENST00000688308|c.132C>T|p.Gly44%1Y|synonymous_variant|low|3|None|PTEN|True|False|False|False|protein_coding|1203&ENST00000693560|c.651C>T|p.Gly217%1Y|synonymous_variant|low|3|None|PTEN|True|False|False|False|protein_coding|1721&ENST00000700029|c.132C>T|p.Gly44%1Y|synonymous_variant|low|2|None|PTEN|True|False|False|False|protein_coding|1295&ENST00000371953|c.132C>T|p.Gly44%1Y|synonymous_variant|l…	475	0.000467145	NFE	0.00255717	330	FALSE	Variant occures with 0.0025571660758788 in gnomAD subpopulation NFE.	supporting	supporting	TRUE	Variant occures with 0.0025571660758788 in gnomAD subpopulation NFE.	stand_alone	FALSE	Variant occures with 0.0025571660758788 in gnomAD subpopulation NFE. BS1 does not apply when BA1 applies.	strong	BP5, BP7, BS1, BS2_Supporting					chr10	87894077
	chr10	87894104	A	G	ENST00000688308|c.159A>G|p.Val53%1Y|synonymous_variant|low|3|None|PTEN|True|False|False|False|protein_coding|1203&ENST00000693560|c.678A>G|p.Val226%1Y|synonymous_variant|low|3|None|PTEN|True|False|False|False|protein_coding|1721&ENST00000700029|c.159A>G|p.Val53%1Y|synonymous_variant|low|2|None|PTEN|True|False|False|False|protein_coding|1295&ENST00000371953|c.159A>G|p.Val53%1Y|synonymous_variant|l…	3	4.2203e-06	AFR	0.000116509	3	FALSE	Variant occures with 0.0001165091695363 in gnomAD subpopulation AFR.	supporting	supporting	FALSE	Variant occures with 0.0001165091695363 in gnomAD subpopulation AFR.	stand_alone	TRUE	Variant occures with 0.0001165091695363 in gnomAD subpopulation AFR.	strong	BP4					chr10	87894104
	chr10	87925488	TTTTG	T	ENST00000688308|c.165-13_165-10del|None|splice_region_variant_%26_intron_variant|low|None|3|PTEN|True|False|False|False|protein_coding|1203&ENST00000693560|c.684-13_684-10del|None|splice_region_variant_%26_intron_variant|low|None|3|PTEN|True|False|False|False|protein_coding|1721&ENST00000700029|c.165-13_165-10del|None|splice_region_variant_%26_intron_variant|low|None|2|PTEN|True|False|False|False…	134	0.000227885	AFR	0.00496759	124	FALSE	Variant occures with 0.004967587891407 in gnomAD subpopulation AFR.	supporting	supporting	TRUE	Variant occures with 0.004967587891407 in gnomAD subpopulation AFR.	stand_alone	FALSE	Variant occures with 0.004967587891407 in gnomAD subpopulation AFR. BS1 does not apply when BA1 applies.	strong	BS1, BP4					chr10	87925488
	chr10	87925560	A	T	ENST00000688308|c.209%2B3A>T|None|splice_region_variant_%26_intron_variant|low|None|4|PTEN|True|False|False|False|protein_coding|1203&ENST00000693560|c.728%2B3A>T|None|splice_region_variant_%26_intron_variant|low|None|4|PTEN|True|False|False|False|protein_coding|1721&ENST00000700029|c.209%2B3A>T|None|splice_region_variant_%26_intron_variant|low|None|3|PTEN|True|False|False|False|protein_coding|12…						TRUE	Variant does not occur in gnomAD, allele frequency in gnomAD is assumed to be 0.	supporting	supporting	FALSE	Variant does not occur in gnomAD, allele frequency in gnomAD is assumed to be 0.	stand_alone	FALSE	Variant does not occur in gnomAD, allele frequency in gnomAD is assumed to be 0.	strong	PP3					chr10	87925560
	chr10	87932974	G	T	ENST00000688308|c.254-39G>T|None|intron_variant|modifier|None|5|PTEN|True|False|False|False|protein_coding|1203&ENST00000693560|c.773-39G>T|None|intron_variant|modifier|None|5|PTEN|True|False|False|False|protein_coding|1721&ENST00000700029|c.254-39G>T|None|intron_variant|modifier|None|4|PTEN|True|False|False|False|protein_coding|1295&ENST00000371953|c.254-39G>T|None|intron_variant|modifier|None|4…	122	6.6435e-05	EAS	0.00652933	130	FALSE	Variant occures with 0.0065293344692793 in gnomAD subpopulation EAS.	supporting	supporting	TRUE	Variant occures with 0.0065293344692793 in gnomAD subpopulation EAS.	stand_alone	FALSE	Variant occures with 0.0065293344692793 in gnomAD subpopulation EAS. BS1 does not apply when BA1 applies.	strong	BP7, BS1, BP4					chr10	87932974
	chr10	87933119	A	C	ENST00000688308|c.360A>C|p.Ala120%1Y|synonymous_variant|low|6|None|PTEN|True|False|False|False|protein_coding|1203&ENST00000693560|c.879A>C|p.Ala293%1Y|synonymous_variant|low|6|None|PTEN|True|False|False|False|protein_coding|1721&ENST00000700029|c.360A>C|p.Ala120%1Y|synonymous_variant|low|5|None|PTEN|True|False|False|False|protein_coding|1295&ENST00000371953|c.360A>C|p.Ala120%1Y|synonymous_varian…	1	1e-05	exomes_NFE_AF	1e-05	1	FALSE	Variant occures with 1e-05 in gnomAD subpopulation exomes_NFE_AF.	supporting	supporting	FALSE	Variant occures with 1e-05 in gnomAD subpopulation exomes_NFE_AF.	stand_alone	TRUE	Variant occures with 1e-05 in gnomAD subpopulation exomes_NFE_AF.	supporting	BP4, BP7					chr10	87933119
	chr10	87952202	C	T	ENST00000688308|c.577C>T|p.Leu193%1Y|synonymous_variant|low|7|None|PTEN|True|False|False|False|protein_coding|1203&ENST00000693560|c.1096C>T|p.Leu366%1Y|synonymous_variant|low|7|None|PTEN|True|False|False|False|protein_coding|1721&ENST00000700029|c.577C>T|p.Leu193%1Y|synonymous_variant|low|6|None|PTEN|True|False|False|False|protein_coding|1295&ENST00000371953|c.577C>T|p.Leu193%1Y|synonymous_varia…	1	1e-05	exomes_AMR_AF	3e-05	1	FALSE	Variant occures with 3e-05 in gnomAD subpopulation exomes_AMR_AF.	supporting	supporting	FALSE	Variant occures with 3e-05 in gnomAD subpopulation exomes_AMR_AF.	stand_alone	TRUE	Variant occures with 3e-05 in gnomAD subpopulation exomes_AMR_AF.	supporting	BP4, BP7, PM2					chr10	87952202
	chr10	87952264	G	A	ENST00000688308|c.634%2B5G>A|None|splice_region_variant_%26_intron_variant|low|None|7|PTEN|True|False|False|False|protein_coding|1203&ENST00000693560|c.1153%2B5G>A|None|splice_region_variant_%26_intron_variant|low|None|7|PTEN|True|False|False|False|protein_coding|1721&ENST00000700029|c.634%2B5G>A|None|splice_region_variant_%26_intron_variant|low|None|6|PTEN|True|False|False|False|protein_coding|1…	1	1e-05	exomes_AMR_AF	3e-05	1	FALSE	Variant occures with 3e-05 in gnomAD subpopulation exomes_AMR_AF.	supporting	supporting	FALSE	Variant occures with 3e-05 in gnomAD subpopulation exomes_AMR_AF.	stand_alone	TRUE	Variant occures with 3e-05 in gnomAD subpopulation exomes_AMR_AF.	supporting	PS3, PM2_Supporting, PM6_Strong					chr10	87952264
	chr10	87957916	G	A	ENST00000688308|c.698G>A|p.Arg233Gln|missense_variant|moderate|8|None|PTEN|True|False|False|False|protein_coding|1203&ENST00000693560|c.1217G>A|p.Arg406Gln|missense_variant|moderate|8|None|PTEN|True|False|False|False|protein_coding|1721&ENST00000700029|c.698G>A|p.Arg233Gln|missense_variant|moderate|7|None|PTEN|True|False|False|False|protein_coding|1295&ENST00000371953|c.698G>A|p.Arg233Gln|missens…	1	1e-05	exomes_NFE_AF	1e-05	1	FALSE	Variant occures with 1e-05 in gnomAD subpopulation exomes_NFE_AF.	supporting	supporting	FALSE	Variant occures with 1e-05 in gnomAD subpopulation exomes_NFE_AF.	stand_alone	TRUE	Variant occures with 1e-05 in gnomAD subpopulation exomes_NFE_AF.	supporting	BS3_Supporting, PM2_Supporting, PP2					chr10	87957916
	chr10	87958042	G	A	ENST00000688308|c.801%2B23G>A|None|intron_variant|modifier|None|8|PTEN|True|False|False|False|protein_coding|1203&ENST00000693560|c.1320%2B23G>A|None|intron_variant|modifier|None|8|PTEN|True|False|False|False|protein_coding|1721&ENST00000700029|c.801%2B23G>A|None|intron_variant|modifier|None|7|PTEN|True|False|False|False|protein_coding|1295&ENST00000371953|c.801%2B23G>A|None|intron_variant|modifi…	96	9.5295e-05	AFR	0.00228848	57	FALSE	Variant occures with 0.0022884768158885 in gnomAD subpopulation AFR.	supporting	supporting	TRUE	Variant occures with 0.0022884768158885 in gnomAD subpopulation AFR.	stand_alone	FALSE	Variant occures with 0.0022884768158885 in gnomAD subpopulation AFR. BS1 does not apply when BA1 applies.	strong	BP4, BS1					chr10	87958042
	chr10	87960892	A	T	ENST00000688308|c.802-2A>T|p.?|splice_acceptor_variant_%26_intron_variant|high|None|8|PTEN|True|False|False|False|protein_coding|1203&ENST00000693560|c.1321-2A>T|p.?|splice_acceptor_variant_%26_intron_variant|high|None|8|PTEN|True|False|False|False|protein_coding|1721&ENST00000700029|c.895-2A>T|p.?|splice_acceptor_variant_%26_intron_variant|high|None|8|PTEN|True|False|False|False|protein_coding|1…	10	9.99701e-06	EAS	0.000184364	4	FALSE	Variant occures with 0.0001843640372857 in gnomAD subpopulation EAS.	supporting	supporting	FALSE	Variant occures with 0.0001843640372857 in gnomAD subpopulation EAS.	stand_alone	TRUE	Variant occures with 0.0001843640372857 in gnomAD subpopulation EAS.	strong	PM2, PVS1, PS4_Supporting					chr10	87960892
	chr10	87960930	A	G	ENST00000688308|c.838A>G|p.Ile280Val|missense_variant|moderate|9|None|PTEN|True|False|False|False|protein_coding|1203&ENST00000693560|c.1357A>G|p.Ile453Val|missense_variant|moderate|9|None|PTEN|True|False|False|False|protein_coding|1721&ENST00000700029|c.931A>G|p.Ile311Val|missense_variant|moderate|9|None|PTEN|True|False|False|False|protein_coding|1295&ENST00000371953|c.838A>G|p.Ile280Val|missens…	1	1e-05	exomes_NFE_AF	1e-05	1	FALSE	Variant occures with 1e-05 in gnomAD subpopulation exomes_NFE_AF.	supporting	supporting	FALSE	Variant occures with 1e-05 in gnomAD subpopulation exomes_NFE_AF.	stand_alone	TRUE	Variant occures with 1e-05 in gnomAD subpopulation exomes_NFE_AF.	supporting	BS3, PM2, PP2					chr10	87960930
	chr10	87965283	C	G	ENST00000688308|c.1027-4C>G|None|splice_region_variant_%26_intron_variant|low|None|9|PTEN|True|False|False|False|protein_coding|1203&ENST00000693560|c.1546-4C>G|None|splice_region_variant_%26_intron_variant|low|None|9|PTEN|True|False|False|False|protein_coding|1721&ENST00000700029|c.1120-4C>G|None|splice_region_variant_%26_intron_variant|low|None|9|PTEN|True|False|False|False|protein_coding|1295&…						TRUE	Variant does not occur in gnomAD, allele frequency in gnomAD is assumed to be 0.	supporting	supporting	FALSE	Variant does not occur in gnomAD, allele frequency in gnomAD is assumed to be 0.	stand_alone	FALSE	Variant does not occur in gnomAD, allele frequency in gnomAD is assumed to be 0.	strong	BP4					chr10	87965283
	chr10	87965321	C	T	ENST00000688308|c.1061C>T|p.Pro354Leu|missense_variant|moderate|10|None|PTEN|True|False|False|False|protein_coding|1203&ENST00000693560|c.1580C>T|p.Pro527Leu|missense_variant|moderate|10|None|PTEN|True|False|False|False|protein_coding|1721&ENST00000700029|c.1154C>T|p.Pro385Leu|missense_variant|moderate|10|None|PTEN|True|False|False|False|protein_coding|1295&ENST00000371953|c.1061C>T|p.Pro354Leu|m…	2	1e-05	exomes_NFE_AF	2e-05	2	FALSE	Variant occures with 2e-05 in gnomAD subpopulation exomes_NFE_AF.	supporting	supporting	FALSE	Variant occures with 2e-05 in gnomAD subpopulation exomes_NFE_AF.	stand_alone	TRUE	Variant occures with 2e-05 in gnomAD subpopulation exomes_NFE_AF.	supporting	PP2, PM2_Supporting, BP4, BS3_Supporting					chr10	87965321
	chr10	87965353	G	A	ENST00000688308|c.1093G>A|p.Val365Ile|missense_variant|moderate|10|None|PTEN|True|False|False|False|protein_coding|1203&ENST00000693560|c.1612G>A|p.Val538Ile|missense_variant|moderate|10|None|PTEN|True|False|False|False|protein_coding|1721&ENST00000700029|c.1186G>A|p.Val396Ile|missense_variant|moderate|10|None|PTEN|True|False|False|False|protein_coding|1295&ENST00000371953|c.1093G>A|p.Val365Ile|m…	2	1e-05	exomes_NFE_AF	2e-05	2	FALSE	Variant occures with 2e-05 in gnomAD subpopulation exomes_NFE_AF.	supporting	supporting	FALSE	Variant occures with 2e-05 in gnomAD subpopulation exomes_NFE_AF.	stand_alone	TRUE	Variant occures with 2e-05 in gnomAD subpopulation exomes_NFE_AF.	supporting	PP2, PM2_Supporting, BP4					chr10	87965353
	chr10	87965364	T	C	ENST00000688308|c.1104T>C|p.Asp368%1Y|synonymous_variant|low|10|None|PTEN|True|False|False|False|protein_coding|1203&ENST00000693560|c.1623T>C|p.Asp541%1Y|synonymous_variant|low|10|None|PTEN|True|False|False|False|protein_coding|1721&ENST00000700029|c.1197T>C|p.Asp399%1Y|synonymous_variant|low|10|None|PTEN|True|False|False|False|protein_coding|1295&ENST00000371953|c.1104T>C|p.Asp368%1Y|synonymous…	161	0.000209237	AFR	0.00586583	146	FALSE	Variant occures with 0.0058658252582686 in gnomAD subpopulation AFR.	supporting	supporting	TRUE	Variant occures with 0.0058658252582686 in gnomAD subpopulation AFR.	stand_alone	FALSE	Variant occures with 0.0058658252582686 in gnomAD subpopulation AFR. BS1 does not apply when BA1 applies.	strong	BP4, BS1, BP7					chr10	87965364

## Sheet: Supplemental Table 3
	Supplemental Table 3: Overview of all variants from the ClinGen Evidence Repository where BP4 is applicable and HerediClassify does not apply BP4 for both splice and protein evidence. The only variant where HerediClassify's assessment for BP4_protein and BP4_splicing is negative is highlighted.
	chrom	pos	ref	alt	consequences	spliceai_max_delta	revel	bayesdel	BP4_protein_status	BP4_protein_comment	BP4_protein_strength	BP4_splicing_status	BP4_splicing_comment	BP4_splicing_strength
	chr17	43115789	TA	T	ENST00000497488|c.-219%2B9481del|None|intron_variant|modifier|None|1|BRCA1|True|False|False|False|protein_coding|4690&ENST00000489037|c.81-11del|None|splice_region_variant_%26_intron_variant|low|None|2|BRCA1|True|False|False|False|protein_coding|5493&ENST00000478531|c.81-11del|None|splice_region_variant_%26_intron_variant|low|None|2|BRCA1|True|False|False|False|protein_coding|2258&ENST00000357654…	0.0			FALSE	BP4_does_not_apply_to_this_variant,_as_BP4_does_not_apply_to_variant_types_splice_region_variant,_intron_variant.	supporting	TRUE	Variant_is_predicted_to_have_no_splicing_effect_by_SpliceAI_(threshold:_0.1,_value:_0.0).	supporting
	chr17	7676264	C	G	ENST00000413465|c.105G>C|p.Leu35Phe|missense_variant|moderate|3|None|TP53|True|False|False|False|protein_coding|851&ENST00000635293|c.-13G>C|None|5_prime_UTR_variant_%26_NMD_transcript_variant|modifier|4|None|TP53|False|False|False|False|nonsense_mediated_decay|1225&ENST00000359597|c.105G>C|p.Leu35Phe|missense_variant|moderate|3|None|TP53|True|False|False|False|protein_coding|1023&ENST00000504290…	0.13	ENST00000413465$0.486|ENST00000359597$0.486|ENST00000269305$0.486|ENST00000455263$0.486|ENST00000420246$0.486|ENST00000445888$0.486|ENST00000396473$0.486|ENST00000508793$0.486|ENST00000503591$0.486	-0.0784742	TRUE	Variant_is_predicted_to_be_benign_by_BayesDel_(threshold:_0.16,_value:_-0.0784742).	supporting	FALSE	Variant_is_not_predicted_to_have_no_splicing_effect_by_SpliceAI_(threshold:_0.1,_value:_0.13).	supporting
	chr17	7676262	G	T	ENST00000413465|c.107C>A|p.Pro36Gln|missense_variant|moderate|3|None|TP53|True|False|False|False|protein_coding|851&ENST00000635293|c.-11C>A|None|5_prime_UTR_variant_%26_NMD_transcript_variant|modifier|4|None|TP53|False|False|False|False|nonsense_mediated_decay|1225&ENST00000359597|c.107C>A|p.Pro36Gln|missense_variant|moderate|3|None|TP53|True|False|False|False|protein_coding|1023&ENST00000504290…	0.25	ENST00000413465$0.434|ENST00000359597$0.434|ENST00000269305$0.434|ENST00000455263$0.434|ENST00000420246$0.434|ENST00000445888$0.434|ENST00000396473$0.434|ENST00000508793$0.434|ENST00000503591$0.434	-0.0700226	TRUE	Variant_is_predicted_to_be_benign_by_BayesDel_(threshold:_0.16,_value:_-0.0700226).	supporting	FALSE	Variant_is_not_predicted_to_have_no_splicing_effect_by_SpliceAI_(threshold:_0.1,_value:_0.25).	supporting
	chr17	7676181	G	C	ENST00000413465|c.188C>G|p.Ala63Gly|missense_variant|moderate|3|None|TP53|True|False|False|False|protein_coding|851&ENST00000635293|c.71C>G|p.Ala24Gly|missense_variant_%26_NMD_transcript_variant|moderate|4|None|TP53|False|False|False|False|nonsense_mediated_decay|1225&ENST00000359597|c.188C>G|p.Ala63Gly|missense_variant|moderate|3|None|TP53|True|False|False|False|protein_coding|1023&ENST000005042…	0.39	ENST00000413465$0.231|ENST00000359597$0.231|ENST00000269305$0.231|ENST00000455263$0.231|ENST00000420246$0.231|ENST00000445888$0.231|ENST00000396473$0.231|ENST00000508793$0.231|ENST00000503591$0.231	-0.155932	TRUE	Variant_is_predicted_to_be_benign_by_BayesDel_(threshold:_0.16,_value:_-0.155932).	supporting	FALSE	Variant_is_not_predicted_to_have_no_splicing_effect_by_SpliceAI_(threshold:_0.1,_value:_0.39).	supporting
	chr17	7676163	G	C	ENST00000413465|c.206C>G|p.Ala69Gly|missense_variant|moderate|3|None|TP53|True|False|False|False|protein_coding|851&ENST00000635293|c.89C>G|p.Ala30Gly|missense_variant_%26_NMD_transcript_variant|moderate|4|None|TP53|False|False|False|False|nonsense_mediated_decay|1225&ENST00000359597|c.206C>G|p.Ala69Gly|missense_variant|moderate|3|None|TP53|True|False|False|False|protein_coding|1023&ENST000005042…	0.13	ENST00000413465$0.260|ENST00000359597$0.260|ENST00000269305$0.260|ENST00000455263$0.260|ENST00000420246$0.260|ENST00000445888$0.260|ENST00000396473$0.260|ENST00000508793$0.260|ENST00000503591$0.260	-0.161208	TRUE	Variant_is_predicted_to_be_benign_by_BayesDel_(threshold:_0.16,_value:_-0.161208).	supporting	FALSE	Variant_is_not_predicted_to_have_no_splicing_effect_by_SpliceAI_(threshold:_0.1,_value:_0.13).	supporting
	chr17	7675999	A	T	ENST00000413465|c.370T>A|p.Cys124Ser|missense_variant|moderate|3|None|TP53|True|False|False|False|protein_coding|851&ENST00000635293|c.253T>A|p.Cys85Ser|missense_variant_%26_NMD_transcript_variant|moderate|4|None|TP53|False|False|False|False|nonsense_mediated_decay|1225&ENST00000359597|c.370T>A|p.Cys124Ser|missense_variant|moderate|3|None|TP53|True|False|False|False|protein_coding|1023&ENST000005…	0.01	ENST00000413465$0.716|ENST00000359597$0.716|ENST00000269305$0.716|ENST00000455263$0.716|ENST00000420246$0.716|ENST00000445888$0.716|ENST00000396473$0.716|ENST00000508793$0.716|ENST00000503591$0.716	0.0594274	TRUE	Variant_is_predicted_to_be_benign_by_BayesDel_(threshold:_0.16,_value:_0.0594274).	supporting	TRUE	Variant_is_predicted_to_have_no_splicing_effect_by_SpliceAI_(threshold:_0.1,_value:_0.01).	supporting
	chr17	7675219	G	T	ENST00000413465|c.393C>A|p.Asn131Lys|missense_variant|moderate|4|None|TP53|True|False|False|False|protein_coding|851&ENST00000635293|c.276C>A|p.Asn92Lys|missense_variant_%26_NMD_transcript_variant|moderate|5|None|TP53|False|False|False|False|nonsense_mediated_decay|1225&ENST00000359597|c.393C>A|p.Asn131Lys|missense_variant|moderate|4|None|TP53|True|False|False|False|protein_coding|1023&ENST000005…	0.0	ENST00000413465$0.662|ENST00000359597$0.662|ENST00000269305$0.662|ENST00000455263$0.662|ENST00000420246$0.662|ENST00000445888$0.662|ENST00000396473$0.662|ENST00000545858$0.662|ENST00000514944$0.662|ENST00000508793$0.662	0.00516771	TRUE	Variant_is_predicted_to_be_benign_by_BayesDel_(threshold:_0.16,_value:_0.00516771).	supporting	TRUE	Variant_is_predicted_to_have_no_splicing_effect_by_SpliceAI_(threshold:_0.1,_value:_0.0).	supporting
	chr17	7674959	G	C	ENST00000413465|c.572C>G|p.Pro191Arg|missense_variant|moderate|5|None|TP53|True|False|False|False|protein_coding|851&ENST00000635293|c.455C>G|p.Pro152Arg|missense_variant_%26_NMD_transcript_variant|moderate|6|None|TP53|False|False|False|False|nonsense_mediated_decay|1225&ENST00000359597|c.572C>G|p.Pro191Arg|missense_variant|moderate|5|None|TP53|True|False|False|False|protein_coding|1023&ENST00000…	0.0	ENST00000413465$0.617|ENST00000359597$0.617|ENST00000269305$0.617|ENST00000455263$0.617|ENST00000420246$0.617|ENST00000445888$0.617|ENST00000396473$0.617|ENST00000545858$0.617|ENST00000509690$0.617|ENST00000514944$0.617|ENST00000414315$0.617	0.0942234	TRUE	Variant_is_predicted_to_be_benign_by_BayesDel_(threshold:_0.16,_value:_0.0942234).	supporting	TRUE	Variant_is_predicted_to_have_no_splicing_effect_by_SpliceAI_(threshold:_0.1,_value:_0.0).	supporting
	chr17	7674295	G	C	ENST00000413465|c.673-5C>G|None|splice_region_variant_%26_intron_variant|low|None|5|TP53|True|False|False|False|protein_coding|851&ENST00000635293|c.556-5C>G|None|splice_region_variant_%26_intron_variant_%26_NMD_transcript_variant|low|None|6|TP53|False|False|False|False|nonsense_mediated_decay|1225&ENST00000359597|c.673-5C>G|None|splice_region_variant_%26_intron_variant|low|None|5|TP53|True|False…	0.06			FALSE	No_score_was_provided_for_BayesDel.	supporting	TRUE	Variant_is_predicted_to_have_no_splicing_effect_by_SpliceAI_(threshold:_0.1,_value:_0.06).	supporting
	chr17	7674259	T	C	ENST00000413465|c.704A>G|p.Asn235Ser|missense_variant|moderate|6|None|TP53|True|False|False|False|protein_coding|851&ENST00000635293|c.587A>G|p.Asn196Ser|missense_variant_%26_NMD_transcript_variant|moderate|7|None|TP53|False|False|False|False|nonsense_mediated_decay|1225&ENST00000359597|c.704A>G|p.Asn235Ser|missense_variant|moderate|6|None|TP53|True|False|False|False|protein_coding|1023&ENST00000…	0.15	ENST00000413465$0.593|ENST00000359597$0.593|ENST00000269305$0.593|ENST00000455263$0.593|ENST00000420246$0.593|ENST00000445888$0.593|ENST00000396473$0.593|ENST00000545858$0.593|ENST00000509690$0.593|ENST00000514944$0.593	-0.0341756	TRUE	Variant_is_predicted_to_be_benign_by_BayesDel_(threshold:_0.16,_value:_-0.0341756).	supporting	FALSE	Variant_is_not_predicted_to_have_no_splicing_effect_by_SpliceAI_(threshold:_0.1,_value:_0.15).	supporting
	chr17	7670700	G	T	ENST00000413465|c.782%2B3481C>A|None|intron_variant|modifier|None|6|TP53|True|False|False|False|protein_coding|851&ENST00000635293|c.892C>A|p.Arg298Ser|missense_variant_%26_NMD_transcript_variant|moderate|10|None|TP53|False|False|False|False|nonsense_mediated_decay|1225&ENST00000359597|c.993%2B2835C>A|None|intron_variant|modifier|None|8|TP53|True|False|False|False|protein_coding|1023&ENST00000504…	0.0	ENST00000269305$0.725|ENST00000396473$0.725|ENST00000445888$0.725	0.154096	TRUE	Variant_is_predicted_to_be_benign_by_BayesDel_(threshold:_0.16,_value:_0.154096).	supporting	TRUE	Variant_is_predicted_to_have_no_splicing_effect_by_SpliceAI_(threshold:_0.1,_value:_0.0).	supporting
	chr17	7670694	C	G	ENST00000413465|c.782%2B3487G>C|None|intron_variant|modifier|None|6|TP53|True|False|False|False|protein_coding|851&ENST00000635293|c.898G>C|p.Glu300Gln|missense_variant_%26_NMD_transcript_variant|moderate|10|None|TP53|False|False|False|False|nonsense_mediated_decay|1225&ENST00000359597|c.993%2B2841G>C|None|intron_variant|modifier|None|8|TP53|True|False|False|False|protein_coding|1023&ENST00000504…	0.0	ENST00000269305$0.698|ENST00000396473$0.698|ENST00000445888$0.698	0.0408311	TRUE	Variant_is_predicted_to_be_benign_by_BayesDel_(threshold:_0.16,_value:_0.0408311).	supporting	TRUE	Variant_is_predicted_to_have_no_splicing_effect_by_SpliceAI_(threshold:_0.1,_value:_0.0).	supporting
	chr16	68815694	C	T	ENST00000261769|c.1500C>T|p.Gly500%1Y|synonymous_variant|low|10|None|CDH1|True|True|False|True|protein_coding|2633&ENST00000566612|c.1500C>T|p.Gly500%1Y|synonymous_variant_%26_NMD_transcript_variant|low|10|None|CDH1|False|False|False|False|nonsense_mediated_decay|1603&ENST00000422392|c.1317C>T|p.Gly439%1Y|synonymous_variant|low|9|None|CDH1|True|False|False|False|protein_coding|2451&ENST0000056651…	0.0			FALSE			TRUE	Variant_is_predicted_to_have_no_splicing_effect_by_SpliceAI_(threshold:_0.1,_value:_0.0).	supporting
	chr16	68815610	C	T	ENST00000261769|c.1416C>T|p.Thr472%1Y|synonymous_variant|low|10|None|CDH1|True|True|False|True|protein_coding|2633&ENST00000566612|c.1416C>T|p.Thr472%1Y|synonymous_variant_%26_NMD_transcript_variant|low|10|None|CDH1|False|False|False|False|nonsense_mediated_decay|1603&ENST00000422392|c.1233C>T|p.Thr411%1Y|synonymous_variant|low|9|None|CDH1|True|False|False|False|protein_coding|2451&ENST0000056651…	0.0			FALSE			TRUE	Variant_is_predicted_to_have_no_splicing_effect_by_SpliceAI_(threshold:_0.1,_value:_0.0).	supporting
	chr16	68813345	C	T	ENST00000261769|c.1170C>T|p.Asn390%1Y|synonymous_variant|low|9|None|CDH1|True|True|False|True|protein_coding|2633&ENST00000566612|c.1170C>T|p.Asn390%1Y|synonymous_variant_%26_NMD_transcript_variant|low|9|None|CDH1|False|False|False|False|nonsense_mediated_decay|1603&ENST00000422392|c.1137%2B1082C>T|None|intron_variant|modifier|None|8|CDH1|True|False|False|False|protein_coding|2451&ENST00000566510…	0.0			FALSE			TRUE	Variant_is_predicted_to_have_no_splicing_effect_by_SpliceAI_(threshold:_0.1,_value:_0.0).	supporting
	chr16	68813310	C	T	ENST00000261769|c.1138-3C>T|None|splice_region_variant_%26_intron_variant|low|None|8|CDH1|True|True|False|True|protein_coding|2633&ENST00000566612|c.1138-3C>T|None|splice_region_variant_%26_intron_variant_%26_NMD_transcript_variant|low|None|8|CDH1|False|False|False|False|nonsense_mediated_decay|1603&ENST00000422392|c.1137%2B1047C>T|None|intron_variant|modifier|None|8|CDH1|True|False|False|False|p…	0.01			FALSE			TRUE	Variant_is_predicted_to_have_no_splicing_effect_by_SpliceAI_(threshold:_0.1,_value:_0.01).	supporting
	chr16	68808444	A	G	ENST00000261769|c.408A>G|p.Gln136%1Y|synonymous_variant|low|4|None|CDH1|True|True|False|True|protein_coding|2633&ENST00000566612|c.408A>G|p.Gln136%1Y|synonymous_variant_%26_NMD_transcript_variant|low|4|None|CDH1|False|False|False|False|nonsense_mediated_decay|1603&ENST00000422392|c.408A>G|p.Gln136%1Y|synonymous_variant|low|4|None|CDH1|True|False|False|False|protein_coding|2451&ENST00000566510|c.4…	0.02			FALSE			TRUE	Variant_is_predicted_to_have_no_splicing_effect_by_SpliceAI_(threshold:_0.1,_value:_0.02).	supporting
	chr16	68801899	T	C	ENST00000261769|c.387%2B6T>C|None|splice_region_variant_%26_intron_variant|low|None|3|CDH1|True|True|False|True|protein_coding|2633&ENST00000566612|c.387%2B6T>C|None|splice_region_variant_%26_intron_variant_%26_NMD_transcript_variant|low|None|3|CDH1|False|False|False|False|nonsense_mediated_decay|1603&ENST00000422392|c.387%2B6T>C|None|splice_region_variant_%26_intron_variant|low|None|3|CDH1|True|…	0.0			FALSE			TRUE	Variant_is_predicted_to_have_no_splicing_effect_by_SpliceAI_(threshold:_0.1,_value:_0.0).	supporting
	chr16	68801806	C	G	ENST00000261769|c.300C>G|p.Val100%1Y|synonymous_variant|low|3|None|CDH1|True|True|False|True|protein_coding|2633&ENST00000566612|c.300C>G|p.Val100%1Y|synonymous_variant_%26_NMD_transcript_variant|low|3|None|CDH1|False|False|False|False|nonsense_mediated_decay|1603&ENST00000422392|c.300C>G|p.Val100%1Y|synonymous_variant|low|3|None|CDH1|True|False|False|False|protein_coding|2451&ENST00000566510|c.3…	0.01			FALSE			TRUE	Variant_is_predicted_to_have_no_splicing_effect_by_SpliceAI_(threshold:_0.1,_value:_0.01).	supporting
	chr16	68801803	G	A	ENST00000261769|c.297G>A|p.Leu99%1Y|synonymous_variant|low|3|None|CDH1|True|True|False|True|protein_coding|2633&ENST00000566612|c.297G>A|p.Leu99%1Y|synonymous_variant_%26_NMD_transcript_variant|low|3|None|CDH1|False|False|False|False|nonsense_mediated_decay|1603&ENST00000422392|c.297G>A|p.Leu99%1Y|synonymous_variant|low|3|None|CDH1|True|False|False|False|protein_coding|2451&ENST00000566510|c.297G…	0.0			FALSE			TRUE	Variant_is_predicted_to_have_no_splicing_effect_by_SpliceAI_(threshold:_0.1,_value:_0.0).	supporting
	chr16	68801776	G	A	ENST00000261769|c.270G>A|p.Arg90%1Y|synonymous_variant|low|3|None|CDH1|True|True|False|True|protein_coding|2633&ENST00000566612|c.270G>A|p.Arg90%1Y|synonymous_variant_%26_NMD_transcript_variant|low|3|None|CDH1|False|False|False|False|nonsense_mediated_decay|1603&ENST00000422392|c.270G>A|p.Arg90%1Y|synonymous_variant|low|3|None|CDH1|True|False|False|False|protein_coding|2451&ENST00000566510|c.270G…	0.02			FALSE			TRUE	Variant_is_predicted_to_have_no_splicing_effect_by_SpliceAI_(threshold:_0.1,_value:_0.02).	supporting
	chr16	68801666	G	A	ENST00000261769|c.164-4G>A|None|splice_region_variant_%26_intron_variant|low|None|2|CDH1|True|True|False|True|protein_coding|2633&ENST00000566612|c.164-4G>A|None|splice_region_variant_%26_intron_variant_%26_NMD_transcript_variant|low|None|2|CDH1|False|False|False|False|nonsense_mediated_decay|1603&ENST00000422392|c.164-4G>A|None|splice_region_variant_%26_intron_variant|low|None|2|CDH1|True|False|…	0.0			FALSE			TRUE	Variant_is_predicted_to_have_no_splicing_effect_by_SpliceAI_(threshold:_0.1,_value:_0.0).	supporting
	chr16	68738398	C	A	ENST00000261769|c.150C>A|p.Arg50%1Y|synonymous_variant|low|2|None|CDH1|True|True|False|True|protein_coding|2633&ENST00000566612|c.150C>A|p.Arg50%1Y|synonymous_variant_%26_NMD_transcript_variant|low|2|None|CDH1|False|False|False|False|nonsense_mediated_decay|1603&ENST00000422392|c.150C>A|p.Arg50%1Y|synonymous_variant|low|2|None|CDH1|True|False|False|False|protein_coding|2451&ENST00000566510|c.150C…	0.0			FALSE			TRUE	Variant_is_predicted_to_have_no_splicing_effect_by_SpliceAI_(threshold:_0.1,_value:_0.0).	supporting
	chr16	68738368	G	A	ENST00000261769|c.120G>A|p.Thr40%1Y|synonymous_variant|low|2|None|CDH1|True|True|False|True|protein_coding|2633&ENST00000566612|c.120G>A|p.Thr40%1Y|synonymous_variant_%26_NMD_transcript_variant|low|2|None|CDH1|False|False|False|False|nonsense_mediated_decay|1603&ENST00000422392|c.120G>A|p.Thr40%1Y|synonymous_variant|low|2|None|CDH1|True|False|False|False|protein_coding|2451&ENST00000566510|c.120G…	0.0			FALSE			TRUE	Variant_is_predicted_to_have_no_splicing_effect_by_SpliceAI_(threshold:_0.1,_value:_0.0).	supporting
	chr16	68738294	C	T	ENST00000261769|c.49-3C>T|None|splice_region_variant_%26_intron_variant|low|None|1|CDH1|True|True|False|True|protein_coding|2633&ENST00000566612|c.49-3C>T|None|splice_region_variant_%26_intron_variant_%26_NMD_transcript_variant|low|None|1|CDH1|False|False|False|False|nonsense_mediated_decay|1603&ENST00000422392|c.49-3C>T|None|splice_region_variant_%26_intron_variant|low|None|1|CDH1|True|False|Fal…	0.0			FALSE			TRUE	Variant_is_predicted_to_have_no_splicing_effect_by_SpliceAI_(threshold:_0.1,_value:_0.0).	supporting
	chr16	68738289	C	T	ENST00000261769|c.49-8C>T|None|splice_region_variant_%26_intron_variant|low|None|1|CDH1|True|True|False|True|protein_coding|2633&ENST00000566612|c.49-8C>T|None|splice_region_variant_%26_intron_variant_%26_NMD_transcript_variant|low|None|1|CDH1|False|False|False|False|nonsense_mediated_decay|1603&ENST00000422392|c.49-8C>T|None|splice_region_variant_%26_intron_variant|low|None|1|CDH1|True|False|Fal…	0.09			FALSE			TRUE	Variant_is_predicted_to_have_no_splicing_effect_by_SpliceAI_(threshold:_0.1,_value:_0.09).	supporting
	chr16	68738288	C	A	ENST00000261769|c.49-9C>A|None|splice_region_variant_%26_intron_variant|low|None|1|CDH1|True|True|False|True|protein_coding|2633&ENST00000566612|c.49-9C>A|None|splice_region_variant_%26_intron_variant_%26_NMD_transcript_variant|low|None|1|CDH1|False|False|False|False|nonsense_mediated_decay|1603&ENST00000422392|c.49-9C>A|None|splice_region_variant_%26_intron_variant|low|None|1|CDH1|True|False|Fal…	0.14			FALSE			FALSE	Variant_is_not_predicted_to_have_no_splicing_effect_by_SpliceAI_(threshold:_0.1,_value:_0.14).	supporting
	chr16	68737468	C	T	ENST00000261769|c.48%2B5C>T|None|splice_region_variant_%26_intron_variant|low|None|1|CDH1|True|True|False|True|protein_coding|2633&ENST00000566612|c.48%2B5C>T|None|splice_region_variant_%26_intron_variant_%26_NMD_transcript_variant|low|None|1|CDH1|False|False|False|False|nonsense_mediated_decay|1603&ENST00000422392|c.48%2B5C>T|None|splice_region_variant_%26_intron_variant|low|None|1|CDH1|True|Fal…	0.0			FALSE			TRUE	Variant_is_predicted_to_have_no_splicing_effect_by_SpliceAI_(threshold:_0.1,_value:_0.0).	supporting
	chr16	68737448	G	C	ENST00000261769|c.33G>C|p.Leu11%1Y|synonymous_variant|low|1|None|CDH1|True|True|False|True|protein_coding|2633&ENST00000566612|c.33G>C|p.Leu11%1Y|synonymous_variant_%26_NMD_transcript_variant|low|1|None|CDH1|False|False|False|False|nonsense_mediated_decay|1603&ENST00000422392|c.33G>C|p.Leu11%1Y|synonymous_variant|low|1|None|CDH1|True|False|False|False|protein_coding|2451&ENST00000566510|c.33G>C|p…	0.0			FALSE			TRUE	Variant_is_predicted_to_have_no_splicing_effect_by_SpliceAI_(threshold:_0.1,_value:_0.0).	supporting
	chr16	23637926	C	T	ENST00000566069|c.135G>A|p.Lys45%1Y|synonymous_variant|low|3|None|PALB2|True|False|False|False|protein_coding|3204&ENST00000565038|c.135G>A|p.Lys45%1Y|synonymous_variant_%26_NMD_transcript_variant|low|3|None|PALB2|False|False|False|False|nonsense_mediated_decay|212&ENST00000261584|c.135G>A|p.Lys45%1Y|synonymous_variant|low|3|None|PALB2|True|True|False|True|protein_coding|3548&ENST00000568219|c.-7…	0.0			FALSE			TRUE	Variant_is_predicted_to_have_no_splicing_effect_by_SpliceAI_(threshold:_0.1,_value:_0.0).	supporting
	chr16	23636367	T	G	ENST00000566069|c.212-33A>C|None|intron_variant|modifier|None|3|PALB2|True|False|False|False|protein_coding|3204&ENST00000565038|c.211%2B1483A>C|None|intron_variant_%26_NMD_transcript_variant|modifier|None|3|PALB2|False|False|False|False|nonsense_mediated_decay|212&ENST00000261584|c.212-33A>C|None|intron_variant|modifier|None|3|PALB2|True|True|False|True|protein_coding|3548&ENST00000568219|c.-674…	0.0			FALSE			TRUE	Variant_is_predicted_to_have_no_splicing_effect_by_SpliceAI_(threshold:_0.1,_value:_0.0).	supporting
	chr16	23630360	C	T	ENST00000566069|c.1794G>A|p.Leu598%1Y|synonymous_variant|low|5|None|PALB2|True|False|False|False|protein_coding|3204&ENST00000565038|c.212-1085G>A|None|intron_variant_%26_NMD_transcript_variant|modifier|None|3|PALB2|False|False|False|False|nonsense_mediated_decay|212&ENST00000261584|c.1794G>A|p.Leu598%1Y|synonymous_variant|low|5|None|PALB2|True|True|False|True|protein_coding|3548&ENST00000568219|…	0.06			FALSE			TRUE	Variant_is_predicted_to_have_no_splicing_effect_by_SpliceAI_(threshold:_0.1,_value:_0.06).	supporting
	chr13	32380123	C	T	ENST00000544455|c.9234C>T|p.Val3078%1Y|synonymous_variant|low|24|None|BRCA2|True|False|False|False|protein_coding|10231&ENST00000530893|c.8865C>T|p.Val2955%1Y|synonymous_variant|low|24|None|BRCA2|True|False|False|False|protein_coding|9864&ENST00000666593|c.9234C>T|p.Val3078%1Y|synonymous_variant_%26_NMD_transcript_variant|low|24|None|BRCA2|False|False|False|False|nonsense_mediated_decay|9270&ENST…	0.0			FALSE	BP4_does_not_apply_to_this_variant,_as_BP4_does_not_apply_to_variant_types_synonymous_variant.	supporting	TRUE	Variant_is_predicted_to_have_no_splicing_effect_by_SpliceAI_(threshold:_0.1,_value:_0.0).	supporting
	chr13	32362483	A	G	ENST00000544455|c.7806-40A>G|None|intron_variant|modifier|None|16|BRCA2|True|False|False|False|protein_coding|10231&ENST00000530893|c.7437-40A>G|None|intron_variant|modifier|None|16|BRCA2|True|False|False|False|protein_coding|9864&ENST00000666593|c.7806-40A>G|None|intron_variant_%26_NMD_transcript_variant|modifier|None|16|BRCA2|False|False|False|False|nonsense_mediated_decay|9270&ENST00000528762|…	0.0			FALSE	BP4_does_not_apply_to_this_variant,_as_BP4_does_not_apply_to_variant_types_intron_variant.	supporting	TRUE	Variant_is_predicted_to_have_no_splicing_effect_by_SpliceAI_(threshold:_0.1,_value:_0.0).	supporting
	chr13	32356513	A	G	ENST00000544455|c.7521A>G|p.Pro2507%1Y|synonymous_variant|low|15|None|BRCA2|True|False|False|False|protein_coding|10231&ENST00000530893|c.7152A>G|p.Pro2384%1Y|synonymous_variant|low|15|None|BRCA2|True|False|False|False|protein_coding|9864&ENST00000666593|c.7521A>G|p.Pro2507%1Y|synonymous_variant_%26_NMD_transcript_variant|low|15|None|BRCA2|False|False|False|False|nonsense_mediated_decay|9270&ENST…	0.01			FALSE	BP4_does_not_apply_to_this_variant,_as_BP4_does_not_apply_to_variant_types_synonymous_variant.	supporting	TRUE	Variant_is_predicted_to_have_no_splicing_effect_by_SpliceAI_(threshold:_0.1,_value:_0.01).	supporting
	chr13	32319060	AT	A	ENST00000533490|None|None|upstream_gene_variant|modifier|None|None|ZAR1L|True|True|False|True|protein_coding|962&ENST00000544455|c.68-7del|None|splice_region_variant_%26_intron_variant|low|None|2|BRCA2|True|False|False|False|protein_coding|10231&ENST00000530893|c.-302-7del|None|splice_region_variant_%26_intron_variant|low|None|2|BRCA2|True|False|False|False|protein_coding|9864&ENST00000666593|c.6…	0.04			FALSE	BP4_does_not_apply_to_this_variant,_as_BP4_does_not_apply_to_variant_types_splice_region_variant,_intron_variant.	supporting	TRUE	Variant_is_predicted_to_have_no_splicing_effect_by_SpliceAI_(threshold:_0.1,_value:_0.04).	supporting
	chr11	108353845	C	T	ENST00000683174|n.10235C>T|None|non_coding_transcript_exon_variant|modifier|60|None|ATM|False|False|False|False|retained_intron|13067&ENST00000675843|c.8751C>T|p.Gly2917%1Y|synonymous_variant|low|60|None|ATM|True|True|False|True|protein_coding|9109&ENST00000527805|c.*3815C>T|None|3_prime_UTR_variant_%26_NMD_transcript_variant|modifier|58|None|ATM|False|False|False|False|nonsense_mediated_decay|46…	0.0,0.0			FALSE	No_score_was_provided_for_REVEL.	supporting	TRUE	Variant_is_predicted_to_have_no_splicing_effect_by_SpliceAI_(threshold:_0.1,_value:_0.0).	supporting
	chr11	108332892	C	G	ENST00000683174|n.9403C>G|None|non_coding_transcript_exon_variant|modifier|53|None|ATM|False|False|False|False|retained_intron|13067&ENST00000675843|c.7919C>G|p.Thr2640Ser|missense_variant|moderate|53|None|ATM|True|True|False|True|protein_coding|9109&ENST00000527805|c.*2983C>G|None|3_prime_UTR_variant_%26_NMD_transcript_variant|modifier|51|None|ATM|False|False|False|False|nonsense_mediated_decay|…	0.04,0.0	ENST00000278616$0.117|ENST00000452508$0.117	-0.50106	TRUE	Variant_is_predicted_to_be_benign_by_REVEL_(threshold:_0.249,_value:_0.117).	supporting	TRUE	Variant_is_predicted_to_have_no_splicing_effect_by_SpliceAI_(threshold:_0.1,_value:_0.04).	supporting
	chr11	108304722	T	C	ENST00000683174|n.7028T>C|None|non_coding_transcript_exon_variant|modifier|37|None|ATM|False|False|False|False|retained_intron|13067&ENST00000675843|c.5544T>C|p.Asp1848%1Y|synonymous_variant|low|37|None|ATM|True|True|False|True|protein_coding|9109&ENST00000527805|c.*608T>C|None|3_prime_UTR_variant_%26_NMD_transcript_variant|modifier|35|None|ATM|False|False|False|False|nonsense_mediated_decay|4608…	0.0			FALSE	No_score_was_provided_for_REVEL.	supporting	TRUE	Variant_is_predicted_to_have_no_splicing_effect_by_SpliceAI_(threshold:_0.1,_value:_0.0).	supporting
	chr11	108268393	G	T	ENST00000683174|n.2789-17G>T|None|splice_region_variant_%26_intron_variant_%26_non_coding_transcript_variant|low|None|17|ATM|False|False|False|False|retained_intron|13067&ENST00000675843|c.2639-17G>T|None|splice_region_variant_%26_intron_variant|low|None|17|ATM|True|True|False|True|protein_coding|9109&ENST00000527805|c.2639-17G>T|None|splice_region_variant_%26_intron_variant_%26_NMD_transcript_va…	0.0			FALSE	No_score_was_provided_for_REVEL.	supporting	TRUE	Variant_is_predicted_to_have_no_splicing_effect_by_SpliceAI_(threshold:_0.1,_value:_0.0).	supporting
	chr11	108249043	C	G	ENST00000683174|n.1326C>G|None|non_coding_transcript_exon_variant|modifier|9|None|ATM|False|False|False|False|retained_intron|13067&ENST00000675843|c.1176C>G|p.Gly392%1Y|synonymous_variant|low|9|None|ATM|True|True|False|True|protein_coding|9109&ENST00000527805|c.1176C>G|p.Gly392%1Y|synonymous_variant_%26_NMD_transcript_variant|low|9|None|ATM|False|False|False|False|nonsense_mediated_decay|4608&EN…	0.01			FALSE	No_score_was_provided_for_REVEL.	supporting	TRUE	Variant_is_predicted_to_have_no_splicing_effect_by_SpliceAI_(threshold:_0.1,_value:_0.01).	supporting
	chr11	108248940	A	G	ENST00000683174|n.1223A>G|None|non_coding_transcript_exon_variant|modifier|9|None|ATM|False|False|False|False|retained_intron|13067&ENST00000675843|c.1073A>G|p.Asn358Ser|missense_variant|moderate|9|None|ATM|True|True|False|True|protein_coding|9109&ENST00000527805|c.1073A>G|p.Asn358Ser|missense_variant_%26_NMD_transcript_variant|moderate|9|None|ATM|False|False|False|False|nonsense_mediated_decay|4…	0.13	ENST00000527805$0.054|ENST00000278616$0.054|ENST00000452508$0.054	-0.562043	TRUE	Variant_is_predicted_to_be_benign_by_REVEL_(threshold:_0.249,_value:_0.054).	supporting	FALSE	Variant_is_not_predicted_to_have_no_splicing_effect_by_SpliceAI_(threshold:_0.1,_value:_0.13).	supporting
	chr11	108229330	G	A	ENST00000683488|n.4998G>A|None|non_coding_transcript_exon_variant|modifier|2|None|ATM|False|False|False|False|retained_intron|5018&ENST00000683174|n.481%2B7G>A|None|splice_region_variant_%26_intron_variant_%26_non_coding_transcript_variant|low|None|4|ATM|False|False|False|False|retained_intron|13067&ENST00000675843|c.331%2B7G>A|None|splice_region_variant_%26_intron_variant|low|None|4|ATM|True|Tru…	0.0			FALSE	No_score_was_provided_for_REVEL.	supporting	TRUE	Variant_is_predicted_to_have_no_splicing_effect_by_SpliceAI_(threshold:_0.1,_value:_0.0).	supporting
	chr11	108227849	C	G	ENST00000683488|n.4806C>G|None|non_coding_transcript_exon_variant|modifier|1|None|ATM|False|False|False|False|retained_intron|5018&ENST00000683174|n.296C>G|None|non_coding_transcript_exon_variant|modifier|3|None|ATM|False|False|False|False|retained_intron|13067&ENST00000675843|c.146C>G|p.Ser49Cys|missense_variant|moderate|3|None|ATM|True|True|False|True|protein_coding|9109&ENST00000527805|c.146C>…	0.0	ENST00000278616$0.060|ENST00000452508$0.060|ENST00000527805$0.060|ENST00000527891$0.060|ENST00000532931$0.060	-0.359512	TRUE	Variant_is_predicted_to_be_benign_by_REVEL_(threshold:_0.249,_value:_0.06).	supporting	TRUE	Variant_is_predicted_to_have_no_splicing_effect_by_SpliceAI_(threshold:_0.1,_value:_0.0).	supporting
	chr10	87965431	C	T	ENST00000688308|c.1171C>T|p.Pro391Ser|missense_variant|moderate|10|None|PTEN|True|False|False|False|protein_coding|1203&ENST00000693560|c.1690C>T|p.Pro564Ser|missense_variant|moderate|10|None|PTEN|True|False|False|False|protein_coding|1721&ENST00000700029|c.1264C>T|p.Pro422Ser|missense_variant|moderate|10|None|PTEN|True|False|False|False|protein_coding|1295&ENST00000371953|c.1171C>T|p.Pro391Ser|m…	0.0	ENST00000371953$0.374	-0.0249846	TRUE	Variant_is_predicted_to_be_benign_by_REVEL_(threshold:_0.5,_value:_0.374).	supporting	TRUE	Variant_is_predicted_to_have_no_splicing_effect_by_SpliceAI_(threshold:_0.2,_value:_0.0).	supporting
	chr10	87965365	G	A	ENST00000688308|c.1105G>A|p.Val369Ile|missense_variant|moderate|10|None|PTEN|True|False|False|False|protein_coding|1203&ENST00000693560|c.1624G>A|p.Val542Ile|missense_variant|moderate|10|None|PTEN|True|False|False|False|protein_coding|1721&ENST00000700029|c.1198G>A|p.Val400Ile|missense_variant|moderate|10|None|PTEN|True|False|False|False|protein_coding|1295&ENST00000371953|c.1105G>A|p.Val369Ile|m…	0.0	ENST00000371953$0.416	0.0203779	TRUE	Variant_is_predicted_to_be_benign_by_REVEL_(threshold:_0.5,_value:_0.416).	supporting	TRUE	Variant_is_predicted_to_have_no_splicing_effect_by_SpliceAI_(threshold:_0.2,_value:_0.0).	supporting
	chr10	87965364	T	C	ENST00000688308|c.1104T>C|p.Asp368%1Y|synonymous_variant|low|10|None|PTEN|True|False|False|False|protein_coding|1203&ENST00000693560|c.1623T>C|p.Asp541%1Y|synonymous_variant|low|10|None|PTEN|True|False|False|False|protein_coding|1721&ENST00000700029|c.1197T>C|p.Asp399%1Y|synonymous_variant|low|10|None|PTEN|True|False|False|False|protein_coding|1295&ENST00000371953|c.1104T>C|p.Asp368%1Y|synonymous…	0.0			FALSE	No_score_was_provided_for_REVEL.	supporting	TRUE	Variant_is_predicted_to_have_no_splicing_effect_by_SpliceAI_(threshold:_0.2,_value:_0.0).	supporting
	chr10	87965283	C	G	ENST00000688308|c.1027-4C>G|None|splice_region_variant_%26_intron_variant|low|None|9|PTEN|True|False|False|False|protein_coding|1203&ENST00000693560|c.1546-4C>G|None|splice_region_variant_%26_intron_variant|low|None|9|PTEN|True|False|False|False|protein_coding|1721&ENST00000700029|c.1120-4C>G|None|splice_region_variant_%26_intron_variant|low|None|9|PTEN|True|False|False|False|protein_coding|1295&…	0.0			FALSE	No_score_was_provided_for_REVEL.	supporting	TRUE	Variant_is_predicted_to_have_no_splicing_effect_by_SpliceAI_(threshold:_0.2,_value:_0.0).	supporting
	chr10	87961006	G	A	ENST00000688308|c.914G>A|p.Ser305Asn|missense_variant|moderate|9|None|PTEN|True|False|False|False|protein_coding|1203&ENST00000693560|c.1433G>A|p.Ser478Asn|missense_variant|moderate|9|None|PTEN|True|False|False|False|protein_coding|1721&ENST00000700029|c.1007G>A|p.Ser336Asn|missense_variant|moderate|9|None|PTEN|True|False|False|False|protein_coding|1295&ENST00000371953|c.914G>A|p.Ser305Asn|missen…	0.0	ENST00000371953$0.264	-0.252345	TRUE	Variant_is_predicted_to_be_benign_by_REVEL_(threshold:_0.5,_value:_0.264).	supporting	TRUE	Variant_is_predicted_to_have_no_splicing_effect_by_SpliceAI_(threshold:_0.2,_value:_0.0).	supporting
	chr10	87960930	A	G	ENST00000688308|c.838A>G|p.Ile280Val|missense_variant|moderate|9|None|PTEN|True|False|False|False|protein_coding|1203&ENST00000693560|c.1357A>G|p.Ile453Val|missense_variant|moderate|9|None|PTEN|True|False|False|False|protein_coding|1721&ENST00000700029|c.931A>G|p.Ile311Val|missense_variant|moderate|9|None|PTEN|True|False|False|False|protein_coding|1295&ENST00000371953|c.838A>G|p.Ile280Val|missens…	0.0	ENST00000371953$0.365	-0.101254	TRUE	Variant_is_predicted_to_be_benign_by_REVEL_(threshold:_0.5,_value:_0.365).	supporting	TRUE	Variant_is_predicted_to_have_no_splicing_effect_by_SpliceAI_(threshold:_0.2,_value:_0.0).	supporting
	chr10	87960891	T	A	ENST00000688308|c.802-3T>A|None|splice_region_variant_%26_intron_variant|low|None|8|PTEN|True|False|False|False|protein_coding|1203&ENST00000693560|c.1321-3T>A|None|splice_region_variant_%26_intron_variant|low|None|8|PTEN|True|False|False|False|protein_coding|1721&ENST00000700029|c.895-3T>A|None|splice_region_variant_%26_intron_variant|low|None|8|PTEN|True|False|False|False|protein_coding|1295&EN…	0.07			FALSE	No_score_was_provided_for_REVEL.	supporting	TRUE	Variant_is_predicted_to_have_no_splicing_effect_by_SpliceAI_(threshold:_0.2,_value:_0.07).	supporting
	chr10	87958042	G	A	ENST00000688308|c.801%2B23G>A|None|intron_variant|modifier|None|8|PTEN|True|False|False|False|protein_coding|1203&ENST00000693560|c.1320%2B23G>A|None|intron_variant|modifier|None|8|PTEN|True|False|False|False|protein_coding|1721&ENST00000700029|c.801%2B23G>A|None|intron_variant|modifier|None|7|PTEN|True|False|False|False|protein_coding|1295&ENST00000371953|c.801%2B23G>A|None|intron_variant|modifi…	0.0			FALSE	No_score_was_provided_for_REVEL.	supporting	TRUE	Variant_is_predicted_to_have_no_splicing_effect_by_SpliceAI_(threshold:_0.2,_value:_0.0).	supporting
	chr10	87957938	C	T	ENST00000688308|c.720C>T|p.Tyr240%1Y|synonymous_variant|low|8|None|PTEN|True|False|False|False|protein_coding|1203&ENST00000693560|c.1239C>T|p.Tyr413%1Y|synonymous_variant|low|8|None|PTEN|True|False|False|False|protein_coding|1721&ENST00000700029|c.720C>T|p.Tyr240%1Y|synonymous_variant|low|7|None|PTEN|True|False|False|False|protein_coding|1295&ENST00000371953|c.720C>T|p.Tyr240%1Y|synonymous_varia…	0.0			FALSE	No_score_was_provided_for_REVEL.	supporting	TRUE	Variant_is_predicted_to_have_no_splicing_effect_by_SpliceAI_(threshold:_0.2,_value:_0.0).	supporting
	chr10	87957869	C	T	ENST00000688308|c.651C>T|p.Val217%1Y|synonymous_variant|low|8|None|PTEN|True|False|False|False|protein_coding|1203&ENST00000693560|c.1170C>T|p.Val390%1Y|synonymous_variant|low|8|None|PTEN|True|False|False|False|protein_coding|1721&ENST00000700029|c.651C>T|p.Val217%1Y|synonymous_variant|low|7|None|PTEN|True|False|False|False|protein_coding|1295&ENST00000371953|c.651C>T|p.Val217%1Y|synonymous_varia…	0.1			FALSE	No_score_was_provided_for_REVEL.	supporting	TRUE	Variant_is_predicted_to_have_no_splicing_effect_by_SpliceAI_(threshold:_0.2,_value:_0.1).	supporting
	chr10	87952204	G	A	ENST00000688308|c.579G>A|p.Leu193%1Y|synonymous_variant|low|7|None|PTEN|True|False|False|False|protein_coding|1203&ENST00000693560|c.1098G>A|p.Leu366%1Y|synonymous_variant|low|7|None|PTEN|True|False|False|False|protein_coding|1721&ENST00000700029|c.579G>A|p.Leu193%1Y|synonymous_variant|low|6|None|PTEN|True|False|False|False|protein_coding|1295&ENST00000371953|c.579G>A|p.Leu193%1Y|synonymous_varia…	0.0			FALSE	No_score_was_provided_for_REVEL.	supporting	TRUE	Variant_is_predicted_to_have_no_splicing_effect_by_SpliceAI_(threshold:_0.2,_value:_0.0).	supporting
	chr10	87952202	C	T	ENST00000688308|c.577C>T|p.Leu193%1Y|synonymous_variant|low|7|None|PTEN|True|False|False|False|protein_coding|1203&ENST00000693560|c.1096C>T|p.Leu366%1Y|synonymous_variant|low|7|None|PTEN|True|False|False|False|protein_coding|1721&ENST00000700029|c.577C>T|p.Leu193%1Y|synonymous_variant|low|6|None|PTEN|True|False|False|False|protein_coding|1295&ENST00000371953|c.577C>T|p.Leu193%1Y|synonymous_varia…	0.0			FALSE	No_score_was_provided_for_REVEL.	supporting	TRUE	Variant_is_predicted_to_have_no_splicing_effect_by_SpliceAI_(threshold:_0.2,_value:_0.0).	supporting
	chr10	87952111	C	T	ENST00000688308|c.493-7C>T|None|splice_region_variant_%26_intron_variant|low|None|6|PTEN|True|False|False|False|protein_coding|1203&ENST00000693560|c.1012-7C>T|None|splice_region_variant_%26_intron_variant|low|None|6|PTEN|True|False|False|False|protein_coding|1721&ENST00000700029|c.493-7C>T|None|splice_region_variant_%26_intron_variant|low|None|5|PTEN|True|False|False|False|protein_coding|1295&EN…	0.0			FALSE	No_score_was_provided_for_REVEL.	supporting	TRUE	Variant_is_predicted_to_have_no_splicing_effect_by_SpliceAI_(threshold:_0.2,_value:_0.0).	supporting
	chr10	87933123	A	G	ENST00000688308|c.364A>G|p.Ile122Val|missense_variant|moderate|6|None|PTEN|True|False|False|False|protein_coding|1203&ENST00000693560|c.883A>G|p.Ile295Val|missense_variant|moderate|6|None|PTEN|True|False|False|False|protein_coding|1721&ENST00000700029|c.364A>G|p.Ile122Val|missense_variant|moderate|5|None|PTEN|True|False|False|False|protein_coding|1295&ENST00000371953|c.364A>G|p.Ile122Val|missense…	0.0	ENST00000371953$0.412	-0.086704	TRUE	Variant_is_predicted_to_be_benign_by_REVEL_(threshold:_0.5,_value:_0.412).	supporting	TRUE	Variant_is_predicted_to_have_no_splicing_effect_by_SpliceAI_(threshold:_0.2,_value:_0.0).	supporting
	chr10	87933119	A	C	ENST00000688308|c.360A>C|p.Ala120%1Y|synonymous_variant|low|6|None|PTEN|True|False|False|False|protein_coding|1203&ENST00000693560|c.879A>C|p.Ala293%1Y|synonymous_variant|low|6|None|PTEN|True|False|False|False|protein_coding|1721&ENST00000700029|c.360A>C|p.Ala120%1Y|synonymous_variant|low|5|None|PTEN|True|False|False|False|protein_coding|1295&ENST00000371953|c.360A>C|p.Ala120%1Y|synonymous_varian…	0.0			FALSE	No_score_was_provided_for_REVEL.	supporting	TRUE	Variant_is_predicted_to_have_no_splicing_effect_by_SpliceAI_(threshold:_0.2,_value:_0.0).	supporting
	chr10	87932974	G	T	ENST00000688308|c.254-39G>T|None|intron_variant|modifier|None|5|PTEN|True|False|False|False|protein_coding|1203&ENST00000693560|c.773-39G>T|None|intron_variant|modifier|None|5|PTEN|True|False|False|False|protein_coding|1721&ENST00000700029|c.254-39G>T|None|intron_variant|modifier|None|4|PTEN|True|False|False|False|protein_coding|1295&ENST00000371953|c.254-39G>T|None|intron_variant|modifier|None|4…	0.09			FALSE	No_score_was_provided_for_REVEL.	supporting	TRUE	Variant_is_predicted_to_have_no_splicing_effect_by_SpliceAI_(threshold:_0.2,_value:_0.09).	supporting
	chr10	87931093	G	A	ENST00000688308|c.253%2B4G>A|None|splice_region_variant_%26_intron_variant|low|None|5|PTEN|True|False|False|False|protein_coding|1203&ENST00000693560|c.772%2B4G>A|None|splice_region_variant_%26_intron_variant|low|None|5|PTEN|True|False|False|False|protein_coding|1721&ENST00000700029|c.253%2B4G>A|None|splice_region_variant_%26_intron_variant|low|None|4|PTEN|True|False|False|False|protein_coding|12…	0.0			FALSE	No_score_was_provided_for_REVEL.	supporting	TRUE	Variant_is_predicted_to_have_no_splicing_effect_by_SpliceAI_(threshold:_0.2,_value:_0.0).	supporting
	chr10	87931071	G	A	ENST00000688308|c.235G>A|p.Ala79Thr|missense_variant|moderate|5|None|PTEN|True|False|False|False|protein_coding|1203&ENST00000693560|c.754G>A|p.Ala252Thr|missense_variant|moderate|5|None|PTEN|True|False|False|False|protein_coding|1721&ENST00000700029|c.235G>A|p.Ala79Thr|missense_variant|moderate|4|None|PTEN|True|False|False|False|protein_coding|1295&ENST00000371953|c.235G>A|p.Ala79Thr|missense_va…	0.0	ENST00000371953$0.485	0.146183	TRUE	Variant_is_predicted_to_be_benign_by_REVEL_(threshold:_0.5,_value:_0.485).	supporting	TRUE	Variant_is_predicted_to_have_no_splicing_effect_by_SpliceAI_(threshold:_0.2,_value:_0.0).	supporting
	chr10	87925488	TTTTG	T	ENST00000688308|c.165-13_165-10del|None|splice_region_variant_%26_intron_variant|low|None|3|PTEN|True|False|False|False|protein_coding|1203&ENST00000693560|c.684-13_684-10del|None|splice_region_variant_%26_intron_variant|low|None|3|PTEN|True|False|False|False|protein_coding|1721&ENST00000700029|c.165-13_165-10del|None|splice_region_variant_%26_intron_variant|low|None|2|PTEN|True|False|False|False…	0.0			FALSE	No_score_was_provided_for_REVEL.	supporting	TRUE	Variant_is_predicted_to_have_no_splicing_effect_by_SpliceAI_(threshold:_0.2,_value:_0.0).	supporting
	chr10	87894104	A	G	ENST00000688308|c.159A>G|p.Val53%1Y|synonymous_variant|low|3|None|PTEN|True|False|False|False|protein_coding|1203&ENST00000693560|c.678A>G|p.Val226%1Y|synonymous_variant|low|3|None|PTEN|True|False|False|False|protein_coding|1721&ENST00000700029|c.159A>G|p.Val53%1Y|synonymous_variant|low|2|None|PTEN|True|False|False|False|protein_coding|1295&ENST00000371953|c.159A>G|p.Val53%1Y|synonymous_variant|l…	0.13			FALSE	No_score_was_provided_for_REVEL.	supporting	TRUE	Variant_is_predicted_to_have_no_splicing_effect_by_SpliceAI_(threshold:_0.2,_value:_0.13).	supporting
	chr10	87864487	A	G	ENST00000445946|None|None|upstream_gene_variant|modifier|None|None|KLLN|True|True|False|True|protein_coding|536&ENST00000688308|c.18A>G|p.Lys6%1Y|synonymous_variant|low|2|None|PTEN|True|False|False|False|protein_coding|1203&ENST00000693560|c.537A>G|p.Lys179%1Y|synonymous_variant|low|2|None|PTEN|True|False|False|False|protein_coding|1721&ENST00000700029|c.18A>G|p.Lys6%1Y|synonymous_variant|low|1|N…	0.02			FALSE	No_score_was_provided_for_REVEL.	supporting	TRUE	Variant_is_predicted_to_have_no_splicing_effect_by_SpliceAI_(threshold:_0.2,_value:_0.02).	supporting

## Sheet: Supplemental Table 4
	Supplemental Table 4: Confusion matrix between consensus classifications in HerediVar (columns) and results of the automated variant classification by HerediClassify (rows).
		Classification HerediVar
	Classification HerediClassify	1	2	3	4	5
	1	188	86	21	1	2
	2	126	247	227	7	1
	3	81	138	363	260	126
	4	0	0	3	19	35
	5	0	0	0	10	397

## Sheet: Supplemental Table 5
	Supplemental Table 5: All 11 variants with a discordant classificiation produced by HerediClassify in comparison to the consensus classification. The automatic classification is formatted as follows: "Protein classification | Splicing classification | date of classification | ACMG guidelines used | Result for all criteria".
	chrom	pos	ref	alt	consequences	rsid	classification	automatic_classification
	chr22	28711994	A	G	ENST00000434810|None|None|upstream_gene_variant|modifier|None|None|CHEK2|False|False|False|False|protein_coding|820&ENST00000456369|None|None|upstream_gene_variant|modifier|None|None|CHEK2|False|False|False|False|protein_coding|428&ENST00000464581|c.47T>C|p.Leu16Pro|missense_variant|moderate|2|None|CHEK2|True|False|False|False|protein_coding|961&ENST00000402731|c.506T>C|p.Leu169Pro|missense_varia…	587782471	4	3|2|2024-08-27_22:42:29|ACMG_SVI_adaptation|PVS1+very_strong+PVS1_does_not_apply_to_this_variant,_as_PVS1_does_not_apply_to_variant_types_3_prime_utr_variant,_upstream_gene_variant,_nmd_transcript_variant,_non_coding_transcript_exon_variant,_missense_variant.+unselected+general$PS1+strong+No_ClinVar_entries_found_that_show_the_same_amino_acid_change_as_pathogneic.+unselected+protein$PS1+strong+PS…
	chr22	28725338	T	C	ENST00000402731|c.349A>G|p.Arg117Gly|missense_variant|moderate|2|None|CHEK2|True|False|False|False|protein_coding|1418&ENST00000425190|c.-315A>G|None|5_prime_UTR_variant|modifier|2|None|CHEK2|True|False|False|False|protein_coding|958&ENST00000711048|c.349A>G|p.Arg117Gly|missense_variant_%26_NMD_transcript_variant|moderate|3|None|CHEK2|False|False|False|False|nonsense_mediated_decay|1005&ENST00000…	28909982	4	3|2|2024-08-24_05:28:21|ACMG_SVI_adaptation|PVS1+very_strong+PVS1_does_not_apply_to_this_variant,_as_PVS1_does_not_apply_to_variant_types_3_prime_utr_variant,_nmd_transcript_variant,_intron_variant,_5_prime_utr_variant,_missense_variant.+unselected+general$PS1+strong+No_ClinVar_entries_found_that_show_the_same_amino_acid_change_as_pathogneic.+unselected+protein$PS1+strong+PS1_splicing_following_C…
	chr2	47414421	A	T	ENST00000543555|c.744%2B3A>T|None|splice_region_variant_%26_intron_variant|low|None|6|MSH2|True|False|False|False|protein_coding|2591&ENST00000645506|c.942%2B3A>T|None|splice_region_variant_%26_intron_variant|low|None|5|MSH2|True|False|False|False|protein_coding|2758&ENST00000646415|c.942%2B3A>T|None|splice_region_variant_%26_intron_variant_%26_NMD_transcript_variant|low|None|5|MSH2|False|False|F…	193922376	5	1|1|2024-08-24_08:39:27|ACMG_SVI_adaptation|PVS1+very_strong+PVS1_does_not_apply_to_this_variant,_as_PVS1_does_not_apply_to_variant_types_intron_variant,_nmd_transcript_variant,_splice_region_variant.+unselected+general$PS1+strong+No_ClinVar_entries_found_that_show_the_same_amino_acid_change_as_pathogneic.+unselected+protein$PS1+strong+PS1_splicing_following_ClinGen_specifications_does_not_apply_…
	chr16	23607924	G	C	ENST00000566069|c.3202-4255C>G|None|intron_variant|modifier|None|11|PALB2|True|False|False|False|protein_coding|3204&ENST00000565038|c.*771C>G|None|3_prime_UTR_variant_%26_NMD_transcript_variant|modifier|10|None|PALB2|False|False|False|False|nonsense_mediated_decay|212&ENST00000261584|c.3290C>G|p.Pro1097Arg|missense_variant|moderate|12|None|PALB2|True|True|False|True|protein_coding|3548&ENST00000…	587781308	4	3|2|2024-08-24_23:10:19|ClinGen_ACMG_PALB2_v1.1.0|PVS1+very_strong+PVS1_does_not_apply_to_this_variant,_as_PVS1_does_not_apply_to_variant_types_3_prime_utr_variant,_nmd_transcript_variant,_non_coding_transcript_exon_variant,_intron_variant,_missense_variant.+unselected+general$PS1+strong+PS1_splicing_following_ClinGen_specifications_does_not_apply_to_this_variant,_as_PS1_does_not_apply_to_variant…
	chr16	23623083	A	G	ENST00000566069|c.2882T>C|p.Leu961Pro|missense_variant|moderate|9|None|PALB2|True|False|False|False|protein_coding|3204&ENST00000565038|c.*363T>C|None|3_prime_UTR_variant_%26_NMD_transcript_variant|modifier|7|None|PALB2|False|False|False|False|nonsense_mediated_decay|212&ENST00000261584|c.2882T>C|p.Leu961Pro|missense_variant|moderate|9|None|PALB2|True|True|False|True|protein_coding|3548&ENST00000…	786203248	4	3|2|2024-08-24_10:37:34|ClinGen_ACMG_PALB2_v1.1.0|PVS1+very_strong+PVS1_does_not_apply_to_this_variant,_as_PVS1_does_not_apply_to_variant_types_nmd_transcript_variant,_3_prime_utr_variant,_non_coding_transcript_exon_variant,_missense_variant.+unselected+general$PS1+strong+PS1_splicing_following_ClinGen_specifications_does_not_apply_to_this_variant,_as_PS1_does_not_apply_to_variant_types_nmd_trans…
	chr17	35101206	G	A	ENST00000345365|c.898C>T|p.Arg300Ter|stop_gained|high|9|None|RAD51D|True|True|False|True|protein_coding|977&ENST00000590016|c.958C>T|p.Arg320Ter|stop_gained|high|9|None|RAD51D|True|False|False|False|protein_coding|1037&ENST00000516519|None|None|upstream_gene_variant|modifier|None|None|None|False|False|False|False|None|None&ENST00000586186|c.763C>T|p.Arg255Ter|stop_gained|high|8|None|RAD51D|True|F…	750621215	4	3|2|2024-11-03_19:11:16|ACMG_SVI_adaptation|PVS1+moderate+Transcript_ENST00000345365_is_not_predicted_to_undergo_NMD._Protein_length_change_of_0.08841463414634143_observed._ENST00000590016:_PVS1_moderate_applies:_Transcript_ENST00000590016_is_not_predicted_to_undergo_NMD._Protein_length_change_of_0.08333333333333337_observed._ENST00000586186:_PVS1_strong_applies:_Transcript_ENST00000586186_is_not…
	chr7	6005918	C	A	ENST00000265849|c.137G>T|p.Ser46Ile|missense_variant|moderate|2|None|PMS2|True|True|False|True|protein_coding|2574&ENST00000699930|c.137G>T|p.Ser46Ile|missense_variant|moderate|2|None|PMS2|True|False|False|False|protein_coding|2466&ENST00000699928|c.137G>T|p.Ser46Ile|missense_variant_%26_NMD_transcript_variant|moderate|2|None|PMS2|False|False|False|False|nonsense_mediated_decay|1034&ENST000006998…	121434629	4	3|2|2024-08-23_22:09:14|ACMG_SVI_adaptation|PVS1+very_strong+PVS1_does_not_apply_to_this_variant,_as_PVS1_does_not_apply_to_variant_types_3_prime_utr_variant,_upstream_gene_variant,_nmd_transcript_variant,_non_coding_transcript_exon_variant,_intron_variant,_5_prime_utr_variant,_missense_variant,_non_coding_transcript_variant.+unselected+general$PS1+strong+No_ClinVar_entries_found_that_show_the_sa…
	chr22	28695868	AG	A	ENST00000434810|c.331del|p.Leu111Ter|stop_gained|high|6|None|CHEK2|False|False|False|False|protein_coding|820&ENST00000456369|c.263%2B3969del|None|intron_variant|modifier|None|4|CHEK2|False|False|False|False|protein_coding|428&ENST00000464581|c.440del|p.Thr147MetfsTer15|frameshift_variant|high|7|None|CHEK2|True|False|False|False|protein_coding|961&ENST00000402731|c.899del|p.Thr300MetfsTer15|frame…	555607708	5	1|1|2024-11-04_00:17:03|ACMG_SVI_adaptation|PVS1+very_strong+Transcript_ENST00000404276_is_predicted_to_undergo_NMD.Truncated_region_is_disease_relevant._Truncated_exon_overlaps_the_following_clinically_significant_domains:_Kinase_in_CHEK2._ENST00000464581:_PVS1_very_strong_applies:_Transcript_ENST00000464581_is_predicted_to_undergo_NMD.Truncated_region_is_disease_relevant._Truncated_exon_overlap…
	chr22	28687974	G	A	ENST00000434810|c.753C>T|p.Val251%1Y|synonymous_variant|low|10|None|CHEK2|False|False|False|False|protein_coding|820&ENST00000456369|c.357C>T|p.Val119%1Y|synonymous_variant|low|6|None|CHEK2|False|False|False|False|protein_coding|428&ENST00000464581|c.895C>T|p.Arg299Ter|stop_gained|high|11|None|CHEK2|True|False|False|False|protein_coding|961&ENST00000402731|c.1354C>T|p.Arg452Ter|stop_gained|high|1…	200432447	4	3|2|2024-08-28_00:03:12|ACMG_SVI_adaptation|PVS1+strong+Transcript_ENST00000404276_is_not_predicted_to_undergo_NMD.Truncated_region_is_disease_relevant._Truncated_region_overlaps_the_following_clinically_significant_domains:_NLS_in_CHEK2._ENST00000464581:_PVS1_strong_applies:_Transcript_ENST00000464581_is_not_predicted_to_undergo_NMD.Truncated_region_is_disease_relevant._Truncated_region_overlaps…
	chr22	28694066	G	A	ENST00000434810|c.625C>T|p.Arg209Ter|stop_gained|high|8|None|CHEK2|False|False|False|False|protein_coding|820&ENST00000456369|c.264-4851C>T|None|intron_variant|modifier|None|4|CHEK2|False|False|False|False|protein_coding|428&ENST00000464581|c.767C>T|p.Thr256Met|missense_variant|moderate|9|None|CHEK2|True|False|False|False|protein_coding|961&ENST00000402731|c.1226C>T|p.Thr409Met|missense_variant|m…	142763740	4	1|1|2024-11-03_18:19:46|ACMG_SVI_adaptation|PVS1+very_strong+PVS1_does_not_apply_to_this_variant,_as_PVS1_does_not_apply_to_variant_types_stop_gained,_nmd_transcript_variant,_downstream_gene_variant,_missense_variant,_3_prime_utr_variant,_upstream_gene_variant,_non_coding_transcript_exon_variant,_intron_variant.+unselected+general$PS1+strong+No_ClinVar_entries_found_that_show_the_same_amino_acid_…
	chr17	61684052	CTTTG	C	ENST00000682755|c.2768_2771del|p.Thr923ArgfsTer61|frameshift_variant|high|18|None|BRIP1|True|False|False|False|protein_coding|3510&ENST00000259008|c.2990_2993del|p.Thr997ArgfsTer61|frameshift_variant|high|20|None|BRIP1|True|True|False|True|protein_coding|3731&ENST00000683039|c.2990_2993del|p.Thr997ArgfsTer61|frameshift_variant|high|21|None|BRIP1|True|False|False|False|protein_coding|3731&ENST0000…	771028677	5	3|2|2024-11-10_16:03:12|ACMG_SVI_adaptation|PVS1+strong+Transcript_ENST00000259008_is_not_predicted_to_undergo_NMD.Truncated_region_is_disease_relevant._Truncated_region_overlaps_the_following_clinically_significant_domains:_BRCA1_Interaction_in_BRIP1._ENST00000682755:_PVS1_strong_applies:_Transcript_ENST00000682755_is_not_predicted_to_undergo_NMD.Truncated_region_is_disease_relevant._Truncated_r…
